# Supplementary material for: Mutated FGFR1 is an oncogenic driver and therapeutic target in high-risk neuroblastoma
Source: J Clin Invest. 2026 Feb 12;136(7):e189152. doi: 10.1172/JCI189152 (PMC13038208; doi:10.1172/JCI189152)
Supplement: Supplemental tables 1-11 [file jci-136-189152-s258.xlsx]

## Sheet: Supplemental Table 1
FGFR1 mutation at	Patient	High-risk neuroblastoma (INRG)	Stage	FGFR1 mutation at diagnosis	FGFR1 mutation	Allelic fraction FGFR1 N546 DNA	Allelic fraction FGFR1 N546 RNA	Age at Dx	MYCNamp	TERT expression	ALT status	Telomere maintenance	Detection of FGFR1 mutation [days after diagnosis]	Material	ASCT in FirstLine	Remission after first line therapy	Age at relapse	Time to first progression [days after diagnosis]	Time to second progression [days after diagnosis]	Time to third progression [days after diagnosis]	Time to fourth progression [days after diagnosis]	Time to fifth progression [days after diagnosis]	EFS	Death	OS	OSFGFR1	Survival status	ALK mutation present in addition to FGFR1 mutation
Initial	1	yes	M	yes	p.N546K	0.468	0.5	713	amplified	high	neg	yes	0	tumor (initial)	no	no	NA	103	208	NA	NA	NA	103	yes	223	223		no
Initial	2	yes	M	yes	p.N546K	0.421	0.43	2268	not amplified	low	pos	yes	0	tumor (initial)	no	no	NA	138	165	NA	NA	NA	138	yes	249	249		no
Initial	3	yes	M	yes	p.N546K	NA	NA	515	amplified	NA	NA	yes	0	tumor (initial)	NA	NA	NA	NA	NA	NA	NA	NA	256	yes	270	270		NA
Initial	4	yes	M	yes	p.N546K	NA	NA	838	not amplified	NA	NA	NA	0	tumor (initial)	NA	no	NA	328	NA	NA	NA	NA	328	yes	331	331		NA
Initial	5	yes	M	yes	p.N546K	NA	NA	457	amplified	NA	NA	yes	0	tumor (initial)	yes	no	NA	132	188	309	361	391	132	yes	454	454		no
Initial	6	yes*	L1	yes	p.N546K	NA	NA	210	amplified	NA	NA	yes	0	tumor (initial)	no	yes	NA	NA	NA	NA	NA	NA	570	no	570	570	alive	NA
Relapse	7	yes	M	not analyzed	p.N546K	NA	NA	730	not amplified	NA	NA	NA	188	tumor (progression)	NA	no	NA	177	NA	NA	NA	NA	177	yes	202	25		NA
Relapse	8	no	IIA/localized	not analyzed	p.N546K	NA	NA	5090	not amplified	NA	NA	NA	270	tumor (relapse)	no	yes	5352	262	330	360	NA	NA	262	yes	421	151		NA
Relapse	9	yes	M	not analyzed	p.N546K	NA	NA	2635	amplified	NA	NA	yes		liquid Biopsy (relapse)	NA	NA	2924	289	NA	NA	NA	NA	289	yes	637	348		NA
Relapse	10	no	L2	not analyzed	p.N546K	NA	NA	266	not amplified	NA	NA	NA	606	tumor (relapse)	NA	NA	872	NA	NA	NA	NA	NA	606	No	653	47	alive	NA
Relapse	11	yes	M	no	p.N546K	0.477	0.34	976	amplified	high	neg	yes	407	tumor (relapse)	yes	yes	1383	407	NA	NA	NA	NA	407	yes	672	260		no
Relapse	12	yes	M	no	p.N546D	0.221	0.26	620	amplified	high	neg	yes	696	tumor (progression after relapse)	yes	yes	1185	565	670	705	746	775	565	yes	783	87		no
Relapse	13	no	INSS 3/INRGSS L2	no	p.N546K	NA	NA	1621	not amplified	NA	NA	NA	850	Bone marrow cfDNA (progression/relapse 2)	no	no	2035	414	841	NA	NA	NA	414	yes	916	66		NA
Relapse	14	yes	M	not analyzed	p.N546K	NA	NA	2190	NA	NA	NA	NA	813	relapse	NA	yes	NA	813	NA	NA	NA	NA	813	yes	1005	192		NA
Relapse	15	yes	M	not analyzed	p.N546K	NA	NA	NA	not amplified	NA	NA	NA	116	tumor (progression)	NA	no	NA	99	116				99	yes	1031	915		NA
Relapse	16	yes	M	not analyzed	p.N546D	0.422	0.49	1080	amplified	NA	NA	yes	489	tumor (relapse)	yes	yes		489	1004	NA	NA	NA	489	yes	1066	577		NA
Relapse	17	no**	L2	not analyzed	p.N546D	NA	NA	1460	not amplified	NA	NA	NA	1360	tumor progression	NA	yes		878	NA	NA	NA	NA	878	no	1484	124	alive	yes
Relapse	18	no	M	no	p.N546K	NA	NA	289	not amplified	NA	NA	NA	177	tumor (relapse)	NA	NA	466	177	NA	NA	NA	NA	177	no	1975	1798	alive	NA
Relapse	19	yes	M	no	p.N546K	0.169	0.14	872	not amplified	high	neg	yes	1652	tumor (relapse)	yes	yes	2524	1652	1817	1904	1946	NA	1652	yes	2013	361		NA
* locally classified as non-high risk patient (SIOPEN, INSS 1, intermediate risk group, LINES group 109)
** classified as intermediate risk, but treated with high-risk protocol

## Sheet: Supplemental Table 2
mouse ID	genotype	age at sacrification	Histology	MKI	Phox2b	RNA Seq
T11-6d	Th-IRES-Cre het, R26.LSL.FGFR1-N546K het	6 days	poorly differentiated neuroblastoma	high	positive	yes
T12-6d	Th-IRES-Cre het, R26.LSL.FGFR1-N546K het	6 days	neuroblastoma			yes
T2-7d	Th-IRES-Cre het, R26.LSL.FGFR1-N546K het	7 days	neuroblastoma			yes
T3-7d	Th-IRES-Cre het, R26.LSL.FGFR1-N546K het	7 days	neuroblastoma			yes
T8-7d	Th-IRES-Cre het, R26.LSL.FGFR1-N546K het	7 days	poorly differentiated neuroblastoma	low	positive
T9-7d	Th-IRES-Cre het, R26.LSL.FGFR1-N546K het	7 days	poorly differentiated neuroblastoma	low	positive
T4-14d	Th-IRES-Cre het, R26.LSL.FGFR1-N546K het	14 days	poorly differentiated neuroblastoma	high	positive	yes
T15-14d (00FIM-131)	Th-IRES-Cre het, R26.LSL.FGFR1-N546K het	14 days	neuroblastoma			yes
T16-14d	Th-IRES-Cre het, R26.LSL.FGFR1-N546K het	14 days	differentiating neuroblastoma	low	positive
T17-14d	Th-IRES-Cre het, R26.LSL.FGFR1-N546K het	14 days	differentiating neuroblastoma	low	positive
T18-14d	Th-IRES-Cre het, R26.LSL.FGFR1-N546K het	14 days	differentiating neuroblastoma	low	positive
T19-14d	Th-IRES-Cre het, R26.LSL.FGFR1-N546K het	14 days	neuroblastoma			yes
T21-14d	Th-IRES-Cre het, R26.LSL.FGFR1-N546K het	14 days	neuroblastoma			yes
T23-21d (00FIM-200)	Th-IRES-Cre het, R26.LSL.FGFR1-N546K het	21 days	differentiating neuroblastoma	low
T24-21d (00FIM-203)	Th-IRES-Cre het, R26.LSL.FGFR1-N546K het	21 days	poorly differentiated neuroblastoma	low
T25-21d (00FIM-207)	Th-IRES-Cre het, R26.LSL.FGFR1-N546K het	21 days	poorly differentiated neuroblastoma	low

## Sheet: Supplemental Table 3
mouse ID	genotype	sex	survival days	stop criteria	OS (event =1)	NB-specific survival (event =1)	NB in MRI	NB in preparation	NB in histology	papilloma	sarcoma	tumor localization
BFISCH-00248 (FISCH-01588 x FISCH-01919)	Th-IRES-Cre het, R26.LSL.FGFR1-N546K het, Th-MYCN het	undetermined	19	tumor progression	1	1	NA	yes	yes	no	no	neuroblastoma in abdomen and pelvis
FISCH-02138	Th-IRES-Cre het, R26.LSL.FGFR1-N546K het, Th-MYCN het	m	21	tumor progression	1	1	yes	yes	yes	no	no	neuroblastoma in abdomen and pelvis
FISCH-02149	Th-IRES-Cre het, R26.LSL.FGFR1-N546K het, Th-MYCN het	m	21	tumor progression	1	1	NA	yes	yes	no	no	neuroblastoma in abdomen and pelvis
B00FIM-00002 (FISCH-01648 x FISCH-01920)	Th-IRES-Cre het, R26.LSL.FGFR1-N546K het, Th-MYCN het	undetermined	18	tumor progression	1	1	NA	yes	NA	no	no	neuroblastoma in abdomen and pelvis
00FIM-00018	Th-IRES-Cre het, R26.LSL.FGFR1-N546K het, Th-MYCN het	f	18	tumor progression	1	1	NA	yes	yes	no	no	neuroblastoma in abdomen and pelvis
00FIM-00015	Th-IRES-Cre het, R26.LSL.FGFR1-N546K het, Th-MYCN het	m	20	tumor progression	1	1	NA	yes	yes	no	no	neuroblastoma in abdomen and pelvis
00FIM-00017	Th-IRES-Cre het, R26.LSL.FGFR1-N546K het, Th-MYCN het	m	20	tumor progression	1	1	NA	yes	yes	no	no	neuroblastoma in abdomen and pelvis
00FIM-00023	Th-IRES-Cre het, R26.LSL.FGFR1-N546K het, Th-MYCN het	m	21	tumor progression	1	1	yes	yes	yes	no	no	neuroblastoma in abdomen and pelvis
00FIM-00036	Th-IRES-Cre het, R26.LSL.FGFR1-N546K het, Th-MYCN het	m	20	tumor progression	1	1	NA	yes	yes	no	no	neuroblastoma in abdomen and pelvis
00FIM-00084	Th-IRES-Cre het, R26.LSL.FGFR1-N546K het, Th-MYCN het	f	19	tumor progression	1	1	NA	yes	yes	no	no	neuroblastoma in abdomen and pelvis
00FIM-00157	Th-IRES-Cre het, R26.LSL.FGFR1-N546K het, Th-MYCN het	undetermined	17	tumor progression	1	1	NA	yes	NA	no	no	neuroblastoma in abdomen and pelvis
00FIM-00160	Th-IRES-Cre het, R26.LSL.FGFR1-N546K het, Th-MYCN het	undetermined	17	tumor progression	1	1	NA	yes	yes	no	no	neuroblastoma in abdomen and pelvis
00FIM-00163	Th-IRES-Cre het, R26.LSL.FGFR1-N546K het, Th-MYCN het	undetermined	21	tumor progression	1	1	NA	yes	NA	no	no	neuroblastoma in abdomen and pelvis
00FIM-00184	Th-IRES-Cre het, R26.LSL.FGFR1-N546K het, Th-MYCN het	undetermined	18	tumor progression	1	1	yes	yes	yes	no	no	neuroblastoma in abdomen and pelvis
00FIM-00186	Th-IRES-Cre het, R26.LSL.FGFR1-N546K het, Th-MYCN het	undetermined	18	tumor progression	1	1	yes	yes	NA	no	no	neuroblastoma in abdomen and pelvis
FISCH-02066	Th-IRES-Cre het, R26.LSL.FGFR1-N546K het	m	104	papilloma	1	0	no	no	NA	yes	no	papilloma mouth and tail
FISCH-02068	Th-IRES-Cre het, R26.LSL.FGFR1-N546K het	f	347	sarcoma (spindle cell)	1	0	no	no	NA	no	yes	sarcoma leg
FISCH-02091	Th-IRES-Cre het, R26.LSL.FGFR1-N546K het	m	122	papilloma	1	0	no	no	NA	yes	no	papilloma tail
FISCH-02095	Th-IRES-Cre het, R26.LSL.FGFR1-N546K het	f	106	papilloma	1	0	no	no	NA	yes	no	papilloma tail
FISCH-02096	Th-IRES-Cre het, R26.LSL.FGFR1-N546K het	f	295	sarcoma	1	0	no	no	NA	no	yes	sarcoma leg
FISCH-02148	Th-IRES-Cre het, R26.LSL.FGFR1-N546K het	m	63	papilloma	1	0	no	no	NA	yes	no	papilloma penis
FISCH-02151	Th-IRES-Cre het, R26.LSL.FGFR1-N546K het	m	126	papilloma	1	0	no	no	NA	yes	no	papilloma mouth
00FIM-00002	Th-IRES-Cre het, R26.LSL.FGFR1-N546K het	m	189	papilloma	1	0	no	no	NA	yes	no	papilloma penis
00FIM-00005	Th-IRES-Cre het, R26.LSL.FGFR1-N546K het	f	23	weight loss	1	0	no	no	NA	no	no	no tumor
00FIM-00007	Th-IRES-Cre het, R26.LSL.FGFR1-N546K het	f	104	papilloma	1	0	yes	yes	yes	yes	no	neuroblastoma in abdomen, papilloma mouth
FGFR1-00011	Th-IRES-Cre het, R26.LSL.FGFR1-N546K het	f	107	papilloma	1	0	no	no	NA	yes	no	papilloma tail
FGFR1-00012	Th-IRES-Cre het, R26.LSL.FGFR1-N546K het	f	75	weight loss	1	0	no	no	NA	no	no	no tumor
FGFR1-00014	Th-IRES-Cre het, R26.LSL.FGFR1-N546K het	f	107	papilloma	1	0	no	no	no	yes	no	papilloma tail
FGFR1-00016	Th-IRES-Cre het, R26.LSL.FGFR1-N546K het	m	150	papilloma	1	0	no	no	NA	yes	no	papilloma tail
FGFR1-00017	Th-IRES-Cre het, R26.LSL.FGFR1-N546K het	m	242	sarcoma	1	0	no	no	yes	no	yes	sarcoma leg
FGFR1-00020	Th-IRES-Cre het, R26.LSL.FGFR1-N546K het	m	129	papilloma	1	0	yes	yes	yes	yes	no	neuroblastoma in abdomen, papilloma tail
00FIM-00019	Th-IRES-Cre het, R26.LSL.FGFR1-N546K het	f	109	neuroblastoma regression - tumor asservation	1	1	yes	yes	yes	yes	no	neuroblastoma in abdomen, papilloma tail
00FIM-00024	Th-IRES-Cre het, R26.LSL.FGFR1-N546K het	m	108	papilloma	1	0	yes	yes	NA	yes	no	neuroblastoma in abdomen, papilloma tail
00FIM-00026	Th-IRES-Cre het, R26.LSL.FGFR1-N546K het	m	108	papilloma	1	0	no	no	yes	yes	no	papilloma mouth
00FIM-00032	Th-IRES-Cre het, R26.LSL.FGFR1-N546K het	m	31	natural death - unclear reason	1	0	no	no	NA	yes	no	papilloma eye
00FIM-00033	Th-IRES-Cre het, R26.LSL.FGFR1-N546K het	m	106	papilloma	1	0	no	no	yes	yes	no	papilloma penis
FGFR1-00032	Th-IRES-Cre het, R26.LSL.FGFR1-N546K het	f	252	papilloma	1	0	no	no	NA	yes	yes	sarcoma leg, papilloma tail
FGFR1-00034	Th-IRES-Cre het, R26.LSL.FGFR1-N546K het	f	97	papilloma	1	0	no	no	NA	yes	no	papilloma tail, mouth, penis
FGFR1-00036	Th-IRES-Cre het, R26.LSL.FGFR1-N546K het	m	256	sarcoma (spindle cell)	1	0	no	no	yes	no	yes	sarcoma neck
FGFR1-00037	Th-IRES-Cre het, R26.LSL.FGFR1-N546K het	m	84	papilloma	1	0	no	no	yes	yes	no	papilloma tail
FGFR1-00038	Th-IRES-Cre het, R26.LSL.FGFR1-N546K het	m	242	sarcoma	1	0	no	no	NA	no	yes	sarcoma leg
FGFR1-00039	Th-IRES-Cre het, R26.LSL.FGFR1-N546K het	m	93	papilloma	1	0	no	no	yes	yes	no	papilloma penis
FGFR1-00040	Th-IRES-Cre het, R26.LSL.FGFR1-N546K het	m	217	sarcoma	1	0	no	no	yes	yes	yes	sarcoma leg, papilloma penis
FGFR1-00041	Th-IRES-Cre het, R26.LSL.FGFR1-N546K het	f	169	sarcoma	1	0	no	no	yes	no	yes	sarcoma leg
FGFR1-00042	Th-IRES-Cre het, R26.LSL.FGFR1-N546K het	f	462	sarcoma	1	0	no	no	NA	no	no	papilloma paw, sarcoma leg
FGFR1-00043	Th-IRES-Cre het, R26.LSL.FGFR1-N546K het	f	114	papilloma	1	0	no	no	NA	yes	no	papilloma vagina
FGFR1-00044	Th-IRES-Cre het, R26.LSL.FGFR1-N546K het	f	361	neuroblastoma progression	1	1	yes	yes	yes	no	no	neuroblastoma in abdomen
00FIM-00090	Th-IRES-Cre het, R26.LSL.FGFR1-N546K het	f	213	papilloma	1	0	no	no	NA	yes	no	papilloma tail
00FIM-00083	Th-IRES-Cre het, R26.LSL.FGFR1-N546K het	m	53	papilloma	1	0	no	no	yes	yes	no	papilloma anus and penis
00FIM-00101	Th-IRES-Cre het, R26.LSL.FGFR1-N546K het	f	145	papilloma, sarcoma (spindle cell)	1	0	no	no	NA	yes	no	papilloma tail, sarcoma leg
FISCH-02140	R26.LSL.FGFR1-N546K het, Th-MYCN het	f	561	end of observation period	0	0	no	no	NA	no	no	no tumor
FISCH-02141	R26.LSL.FGFR1-N546K het, Th-MYCN het	f	561	end of observation period	0	0	no	no	NA	no	no	no tumor
FISCH-02150	R26.LSL.FGFR1-N546K het, Th-MYCN het	m	419	weight loss	1	0	no	no	NA	no	no	no tumor
FISCH-02163	R26.LSL.FGFR1-N546K het, Th-MYCN het	f	217	tumor progression	1	1	yes	yes	yes	no	no	neuroblastoma in abdomen
FISCH-02164	R26.LSL.FGFR1-N546K het, Th-MYCN het	f	399	abscess of spleen	1	0	NA	no	NA	no	no	no tumor
00FIM-00003	R26.LSL.FGFR1-N546K het, Th-MYCN het	m	436	end of observation period	0	0	NA	no	NA	no	no	no tumor
00FIM-00004	R26.LSL.FGFR1-N546K het, Th-MYCN het	m	436	end of observation period	0	0	NA	no	NA	no	no	no tumor
00FIM-00006	R26.LSL.FGFR1-N546K het, Th-MYCN het	f	393	weight loss	1	0	NA	no	no	no	no	no tumor
00FIM-00020	R26.LSL.FGFR1-N546K het, Th-MYCN het	f	436	end of observation period	0	0	NA	no	NA	no	no	no tumor
00FIM-00025	R26.LSL.FGFR1-N546K het, Th-MYCN het	m	436	end of observation period	0	0	NA	no	no	no	no	no tumor

## Sheet: Supplemental Table 4
mouse ID	genotype	survival days	neuroblastoma	OS	NB-specific survival
FISCH-853	Th-ALK-F1164L; Th-MYCN	55	yes	1	1
FISCH-932	Th-ALK-F1164L; Th-MYCN	67	yes	1	1
FISCH-935	Th-ALK-F1164L; Th-MYCN	34	yes	1	1
FISCH-1101	Th-ALK-F1164L; Th-MYCN	52	yes	1	1
FISCH-1248	Th-ALK-F1164L; Th-MYCN	46	yes	1	1
FISCH-1255	Th-ALK-F1164L; Th-MYCN	54	yes	1	1
FISCH-1264	Th-ALK-F1164L; Th-MYCN	43	yes	1	1
FISCH-1312	Th-ALK-F1164L; Th-MYCN	43	yes	1	1
FISCH-1317	Th-ALK-F1164L; Th-MYCN	53	yes	1	1
FISCH-1378	Th-ALK-F1164L; Th-MYCN	53	yes	1	1
FISCH-1379	Th-ALK-F1164L; Th-MYCN	50	yes	1	1
FISCH-1380	Th-ALK-F1164L; Th-MYCN	62	yes	1	1
FISCH-1381	Th-ALK-F1164L; Th-MYCN	41	yes	1	1
FISCH-1384	Th-ALK-F1164L; Th-MYCN	51	yes	1	1
FISCH-1391	Th-ALK-F1164L; Th-MYCN	56	yes	1	1
FISCH-1773	Th-ALK-F1164L; Th-MYCN	53	yes	1	1
EMFIS-35	Th-MYCN	203	no	0	0
EMFIS-36	Th-MYCN	203	no	0	0
EMFIS-38	Th-MYCN	203	no	0	0
FISCH-105	Th-MYCN	266	no	1	0
FISCH-107	Th-MYCN	245	no	1	0
FISCH-108	Th-MYCN	301	no	0	0
FISCH-109	Th-MYCN	175	no	1	0
FISCH-111	Th-MYCN	406	no	0	0
FISCH-127	Th-MYCN	357	no	1	0
FISCH-135	Th-MYCN	239	yes	1	1
FISCH-137	Th-MYCN	238	no	0	0
FISCH-164	Th-MYCN	302	no	0	0
FISCH-173	Th-MYCN	350	no	0	0
FISCH-175	Th-MYCN	175	no	1	0
FISCH-176	Th-MYCN	315	no	1	0
FISCH-177	Th-MYCN	350	no	0	0
FISCH-180	Th-MYCN	98	no	1	0
FISCH-215	Th-MYCN	147	no	1	0
FISCH-219	Th-MYCN	98	no	1	0
FISCH-221	Th-MYCN	147	no	1	0
FISCH-263	Th-MYCN	245	no	0	0
FISCH-264	Th-MYCN	245	no	0	0
FISCH-270	Th-MYCN	231	no	0	0
FISCH-272	Th-MYCN	231	no	0	0
FISCH-307	Th-MYCN	186	no	0	0
FISCH-329	Th-MYCN	156	no	0	0
FISCH-504	Th-MYCN	306	no	0	0
FISCH-534	Th-MYCN	283	no	0	0
FISCH-599	Th-MYCN	365	no	0	0
FISCH-801	Th-MYCN	174	no	0	0
FISCH-802	Th-MYCN	128	no	1	0
FISCH-803	Th-MYCN	209	no	0	0
FISCH-829	Th-MYCN	201	no	0	0
FISCH-830	Th-MYCN	162	no	0	0
FISCH-881	Th-MYCN	222	no	0	0
FISCH-994	Th-MYCN	162	no	0	0
FISCH-1191	Th-MYCN	197	no	0	0
FISCH-1192	Th-MYCN	197	no	0	0
FISCH-1249	Th-MYCN	225	no	0	0
FISCH-1257	Th-MYCN	225	no	0	0
FISCH-1258	Th-MYCN	225	no	0	0
FISCH-1259	Th-MYCN	268	no	1	0
FISCH-1509	Th-MYCN	187	no	0	0
FISCH-1520	Th-MYCN	59	no	1	0
FISCH-1523	Th-MYCN	186	no	0	0
FISCH-1524	Th-MYCN	247	no	0	0
FISCH-1525	Th-MYCN	247	no	0	0
FISCH-1557	Th-MYCN	265	no	0	0
FISCH-1558	Th-MYCN	265	no	0	0
FISCH-1604	Th-MYCN	210	no	0	0
FISCH-1605	Th-MYCN	210	no	0	0
FISCH-1606	Th-MYCN	210	no	0	0
FISCH-1713	Th-MYCN	245	no	0	0
FISCH-01925	Th-MYCN	220	no	0	0
FISCH-01927	Th-MYCN	220	no	0	0
FISCH-02172	Th-MYCN	324	no	1	0
FISMA-00270	Th-MYCN	102	no	1	0
THALK-00022	Th-ALK-F1164L	180	no	0	0
THALK-00023	Th-ALK-F1164L	367	no	0	0
FISMA-00059	Th-ALK-F1164L	21	no	1	0
FISCH-00080	Th-ALK-F1164L	294	no	1	0
FISCH-00082	Th-ALK-F1164L	254	no	1	0
FISCH-00159	Th-ALK-F1164L	398	no	0	0
FISCH-00161	Th-ALK-F1164L	398	no	0	0
FISCH-00162	Th-ALK-F1164L	398	no	0	0
FISCH-00178	Th-ALK-F1164L	189	no	0	0
FISCH-00202	Th-ALK-F1164L	326	no	0	0
FISCH-00203	Th-ALK-F1164L	332	no	0	0
FISCH-00271	Th-ALK-F1164L	236	no	0	0
FISCH-00273	Th-ALK-F1164L	236	no	0	0
FISCH-00888	Th-ALK-F1164L	221	no	0	0
FISCH-00889	Th-ALK-F1164L	221	no	0	0
FISCH-00890	Th-ALK-F1164L	214	no	0	0
FISCH-00931	Th-ALK-F1164L	221	no	0	0
FISCH-00966	Th-ALK-F1164L	240	no	0	0
FISCH-00967	Th-ALK-F1164L	232	no	0	0
FISCH-00968	Th-ALK-F1164L	261	no	0	0
FISCH-01024	Th-ALK-F1164L	215	no	0	0
FISCH-01027	Th-ALK-F1164L	215	no	0	0
FISCH-01028	Th-ALK-F1164L	215	no	0	0
FISCH-01029	Th-ALK-F1164L	215	no	0	0
FISCH-01030	Th-ALK-F1164L	215	no	0	0
FISCH-01032	Th-ALK-F1164L	215	no	0	0
FISCH-01200	Th-ALK-F1164L	223	no	0	0
FISCH-01201	Th-ALK-F1164L	265	no	0	0
FISCH-01202	Th-ALK-F1164L	265	no	0	0
FISCH-01320	Th-ALK-F1164L	251	no	0	0
FISCH-01484	Th-ALK-F1164L	211	no	0	0
FISCH-01485	Th-ALK-F1164L	193	no	1	0
FISCH-01764	Th-ALK-F1164L	269	no	0	0
FISCH-01765	Th-ALK-F1164L	269	no	0	0
FISCH-01778	Th-ALK-F1164L	192	no	0	0
FISCH-01984	Th-ALK-F1164L	198	no	0	0
FISCH-02174	Th-ALK-F1164L	324	no	1	0
FISMA-293	Th-ALK-F1164L	88	no	1	0

## Sheet: Supplemental Table 5
ID	Genotype	Age	RNA seq	Location of the tumor used for RNA seq
2138	R26.FSF.FGFR1-N546K tg/wt, Th-IRES Cre tg/wt; Th-MYCN tg/wt	21 days		adrenal gland/pelvis
2149	R26.FSF.FGFR1-N546K tg/wt, Th-IRES Cre tg/wt; Th-MYCN tg/wt	21 days		adrenal gland/pelvis
FIM18	R26.FSF.FGFR1-N546K tg/wt, Th-IRES Cre tg/wt; Th-MYCN tg/wt	18 days		adrenal gland/pelvis
FIM15	R26.FSF.FGFR1-N546K tg/wt, Th-IRES Cre tg/wt; Th-MYCN tg/wt	20 days		adrenal gland/pelvis
FIM17	R26.FSF.FGFR1-N546K tg/wt, Th-IRES Cre tg/wt; Th-MYCN tg/wt	20 days		adrenal gland/pelvis
FIM23_kidney	R26.FSF.FGFR1-N546K tg/wt, Th-IRES Cre tg/wt; Th-MYCN tg/wt	21 days		adrenal gland
FIM23_pelvis	R26.FSF.FGFR1-N546K tg/wt, Th-IRES Cre tg/wt; Th-MYCN tg/wt	21 days		pelvis
FIM36_kidney	R26.FSF.FGFR1-N546K tg/wt, Th-IRES Cre tg/wt; Th-MYCN tg/wt	20 days		adrenal gland
FIM36_pelvis	R26.FSF.FGFR1-N546K tg/wt, Th-IRES Cre tg/wt; Th-MYCN tg/wt	20 days		pelvis
FIM84_kidney	R26.FSF.FGFR1-N546K tg/wt, Th-IRES Cre tg/wt; Th-MYCN tg/wt	19 days		adrenal gland
FIM84_pelvis	R26.FSF.FGFR1-N546K tg/wt, Th-IRES Cre tg/wt; Th-MYCN tg/wt	19 days		pelvis
M853_wt	Th-MYCN tg/wt; Th-ALK F1174L tg/wt	55 days		adrenal gland/sympathetic trunc
M935_wt	Th-MYCN tg/wt; Th-ALK F1174L tg/wt	34 days		adrenal gland/sympathetic trunc
M1248_wt	Th-MYCN tg/wt; Th-ALK F1174L tg/wt	46 days		adrenal gland/sympathetic trunc
M1255_wt	Th-MYCN tg/wt; Th-ALK F1174L tg/wt	54 days		adrenal gland/sympathetic trunc
M932_wt	Th-MYCN tg/wt; Th-ALK F1174L tg/wt	67 days		adrenal gland/sympathetic trunc
M1101_wt	Th-MYCN tg/wt; Th-ALK F1174L tg/wt	52 days		adrenal gland/sympathetic trunc
M1384_wt	Th-MYCN tg/wt; Th-ALK F1174L tg/wt	51 days		adrenal gland/sympathetic trunc
M1317_wt	Th-MYCN tg/wt; Th-ALK F1174L tg/wt	53 days		adrenal gland/sympathetic trunc
M1900_wt_early	Th-MYCN tg/wt; Th-ALK F1174L tg/wt	21 days		adrenal gland/sympathetic trunc
M1897_wt_early	Th-MYCN tg/wt; Th-ALK F1174L tg/wt	21 days		adrenal gland/sympathetic trunc
FISMA18	Th-MYCN tg/wt; Th-ALK F1174L tg/wt	21 days		adrenal gland/sympathetic trunc
T2_7d	R26.FSF.FGFR1-N546K tg/wt, Th-IRES Cre tg/wt	7 days		adrenal gland/pelvis
T3_7d	R26.FSF.FGFR1-N546K tg/wt, Th-IRES Cre tg/wt	7 days		adrenal gland/pelvis
T11_6d	R26.FSF.FGFR1-N546K tg/wt, Th-IRES Cre tg/wt	6 days		adrenal gland/pelvis
T12_6d	R26.FSF.FGFR1-N546K tg/wt, Th-IRES Cre tg/wt	6 days		adrenal gland/pelvis
T4_14d	R26.FSF.FGFR1-N546K tg/wt, Th-IRES Cre tg/wt	14 days		adrenal gland/pelvis
T15_14d	R26.FSF.FGFR1-N546K tg/wt, Th-IRES Cre tg/wt	14 days		adrenal gland/pelvis
T19_14d	R26.FSF.FGFR1-N546K tg/wt, Th-IRES Cre tg/wt	14 days		adrenal gland/pelvis
T21_14d	R26.FSF.FGFR1-N546K tg/wt, Th-IRES Cre tg/wt	14 days		adrenal gland/pelvis

## Sheet: Supplemental Table 6
gene	log2_foldchange*	pvalue	pvalue_adjusted	* log2 foldchange > 0 means expression higher in FGFR1 mutated MNA group
Angptl2	-2.41174	1.21063e-53	2.27828e-49
Ppic	-2.7895	6.69936e-52	6.30377e-48
Ldb2	-2.45443	1.3114e-48	8.2264e-45
Inka1	-2.92206	1.21811e-45	5.73091e-42
Wwtr1	-2.0356	4.28426e-44	1.61251e-40
Cmtm3	-1.94261	1.44131e-43	4.33921e-40
Sh2d5	2.78952	1.61403e-43	4.33921e-40
Rftn2	-2.93229	3.18414e-43	7.49029e-40
Crtap	-2.06717	1.22277e-40	2.55682e-37
Cd34	-2.99816	6.41298e-40	1.20686e-36
Aplnr	-4.68767	2.07993e-39	3.55837e-36
Serpinh1	-3.01285	6.53569e-39	1.02496e-35
Adam17	-1.4173	1.42219e-38	2.05878e-35
Rhoj	-2.10262	5.06162e-38	6.80391e-35
Smo	-3.12667	6.03167e-38	7.56733e-35
Ccdc102a	-2.76468	5.25104e-37	6.17621e-34
Col6a3	-3.2632	1.17391e-36	1.29951e-33
C1qtnf2	-3.56995	1.83024e-36	1.91351e-33
Wls	-2.21649	2.28715e-36	2.26536e-33
Fkbp10	-2.47828	5.26717e-36	4.95614e-33
Mmp2	-2.89802	1.0291e-35	9.22217e-33
Tpsb2	-4.8618	1.1337e-34	9.69779e-32
Mxra8	-2.33985	1.37757e-34	1.08019e-31
Nid2	-3.5761	1.34865e-34	1.08019e-31
Nrk	-5.01756	1.79424e-34	1.35063e-31
Bcat1	2.54418	2.99444e-34	2.12116e-31
Lmo2	-2.75875	3.04327e-34	2.12116e-31
Col3a1	-3.47539	7.27207e-34	4.88761e-31
Cma1	-5.66769	3.46821e-33	2.25063e-30
Dsg3	4.85501	5.02361e-33	3.04966e-30
Ecscr	-2.34716	5.01179e-33	3.04966e-30
Zeb2	-1.87556	6.56306e-33	3.85969e-30
Loxl1	-2.5746	7.5315e-32	4.29501e-29
C1qtnf6	-2.65308	1.49322e-31	8.26498e-29
Foxc1	-2.77049	2.33973e-31	1.25804e-28
Fndc5	-3.95913	3.18155e-31	1.66316e-28
Cavin3	-2.39772	3.42124e-31	1.74012e-28
Tspan14	-1.42657	7.35471e-31	3.64232e-28
Gjc3	-3.94403	9.33699e-31	4.50545e-28
Klhl5	-2.18071	3.28624e-30	1.47247e-27
Neurod1	4.05958	3.22115e-30	1.47247e-27
Rcn3	-2.6803	3.15731e-30	1.47247e-27
Fibin	-2.80526	5.14202e-30	2.25041e-27
Col1a2	-3.11536	8.28375e-30	3.543e-27
Map7d2	2.08325	2.01502e-29	8.4268e-27
Six5	-2.85874	2.40186e-29	9.82624e-27
Pycard	-3.19279	2.77109e-29	1.10956e-26
Hoxb7	-3.8871	4.40793e-29	1.72818e-26
Eva1b	-2.5053	6.76199e-29	2.59702e-26
Adamts2	-2.07714	7.52407e-29	2.83191e-26
Kdelr3	-3.06497	8.2013e-29	3.02628e-26
Csgalnact1	-2.24172	1.16584e-28	4.21921e-26
Tgfbr3	-2.81588	2.94464e-28	1.04557e-25
Col8a2	-3.21143	4.10684e-28	1.43124e-25
Olfml2b	-2.28514	5.30068e-28	1.8137e-25
Tmem119	-2.74511	5.51665e-28	1.85389e-25
Cavin1	-3.11347	6.95944e-28	2.27458e-25
Cnn2	-2.70575	7.01025e-28	2.27458e-25
Fkbp9	-1.77795	2.47477e-27	7.89368e-25
Wdr86	-3.96555	4.1285e-27	1.2949e-24
Fam129a	-2.48132	5.24041e-27	1.59063e-24
Fgd5	-2.51072	5.1916e-27	1.59063e-24
Mmp23	-2.75373	7.41023e-27	2.21354e-24
Uaca	-2.44233	1.40005e-26	4.1168e-24
Limch1	-2.21465	1.83164e-26	5.30302e-24
Ntsr2	3.8149	2.29315e-26	6.5386e-24
Mr1	-2.61025	2.41078e-26	6.77141e-24
Rab13	-1.91835	2.53983e-26	7.02897e-24
Cpz	-4.55534	2.76282e-26	7.53529e-24
Slc6a15	1.8391	2.83656e-26	7.62588e-24
Lama4	-2.24822	4.94742e-26	1.31134e-23
Mfap4	-4.14069	5.92421e-26	1.54844e-23
Myl9	-2.96002	8.49578e-26	2.19017e-23
Ripk3	-2.38271	1.05872e-25	2.69245e-23
Matn2	-3.06604	1.36509e-25	3.42529e-23
Vstm4	-2.46468	1.45789e-25	3.61001e-23
Mbp	-3.42925	1.48148e-25	3.62078e-23
Prrx1	-2.8227	1.60589e-25	3.87451e-23
Bicc1	-1.81864	1.70703e-25	4.0664e-23
Naalad2	-2.60972	1.91519e-25	4.50525e-23
Hapln4	4.49412	2.10802e-25	4.89764e-23
Sfrp1	-3.19942	2.67866e-25	6.14752e-23
Abhd4	-2.19487	3.1914e-25	7.23603e-23
Pcdh18	-2.63032	5.10841e-25	1.14447e-22
Rflnb	-2.22057	5.66351e-25	1.2539e-22
Adcyap1	3.44957	8.4077e-25	1.83982e-22
Matn4	-4.08625	1.0299e-24	2.22777e-22
Mdfi	-2.16526	1.47358e-24	3.15128e-22
Cnnm1	2.66226	1.68885e-24	3.57107e-22
Sparc	-2.59823	1.92534e-24	4.02589e-22
Antxr1	-2.34481	1.96538e-24	4.06445e-22
Syde1	-2.45038	2.23104e-24	4.5637e-22
Camkv	2.75975	3.24517e-24	6.56676e-22
Ctdsp2	-1.44579	3.31981e-24	6.64634e-22
Gprc5b	-2.67434	4.04383e-24	8.01061e-22
Rbms2	-1.22918	5.58405e-24	1.09465e-21
Rell2	2.48219	7.16467e-24	1.39002e-21
Sparcl1	-2.48748	7.37052e-24	1.41536e-21
Fli1	-2.36924	7.66368e-24	1.4568e-21
Ccdc8	-2.32022	8.30534e-24	1.56298e-21
Kdelc2	-1.33944	8.62454e-24	1.60698e-21
Arap1	-1.7073	9.80339e-24	1.80873e-21
Aldh1l2	2.31673	1.125e-23	2.05548e-21
Cpne7	1.80456	1.48269e-23	2.68295e-21
Txnip	-2.77731	1.51165e-23	2.70931e-21
Olfml3	-2.87625	1.65421e-23	2.93684e-21
Ptpn3	1.65268	1.75175e-23	3.08095e-21
Mill2	-2.55141	1.83703e-23	3.20103e-21
Aoc3	-3.59858	2.21494e-23	3.82413e-21
Fam102a	-2.07944	2.26136e-23	3.86878e-21
Lyl1	-3.17451	2.48761e-23	4.21751e-21
Ctnna1	-1.8702	2.58647e-23	4.34596e-21
Islr	-2.74116	2.64937e-23	4.41225e-21
Sh3gl3	2.55778	2.88685e-23	4.76558e-21
Trim47	-2.34541	2.9934e-23	4.89851e-21
Uba7	-2.76467	4.13279e-23	6.70474e-21
Meox2	-4.09887	4.81703e-23	7.74801e-21
Usp14	1.00473	5.00265e-23	7.97838e-21
Bdnf	2.16662	5.68275e-23	8.98686e-21
Col9a2	-3.63785	5.93148e-23	9.30205e-21
Hspg2	-2.91697	6.29029e-23	9.78322e-21
Fam114a1	-2.37454	6.58162e-23	1.01524e-20
Rhoc	-2.04185	6.81369e-23	1.04249e-20
Itga8	-3.78696	8.63199e-23	1.31004e-20
Ephb3	-2.4472	1.20158e-22	1.809e-20
Arpc1b	-1.99335	1.52826e-22	2.28256e-20
Cryl1	-1.75921	1.65351e-22	2.45019e-20
Eln	-4.63367	1.80907e-22	2.65975e-20
Cldn5	-3.2321	2.0329e-22	2.96566e-20
Ehbp1l1	-1.69652	2.54092e-22	3.67827e-20
Proca1	-2.951	2.73907e-22	3.93484e-20
Gli3	-2.765	4.48507e-22	6.39429e-20
Hspb2	-3.09027	4.59206e-22	6.4976e-20
Col6a1	-2.61397	5.33898e-22	7.49808e-20
Mdk	-3.07112	5.77986e-22	8.02681e-20
Rab3il1	-2.04872	5.80077e-22	8.02681e-20
Pi15	-3.14877	6.31952e-22	8.68081e-20
Mcpt4	-5.18519	7.34909e-22	1.00219e-19
Selplg	-3.02681	7.65841e-22	1.03686e-19
Nefh	2.15412	1.00027e-21	1.34458e-19
Foxc2	-2.65188	1.11718e-21	1.49108e-19
Itpkb	-2.53332	1.60767e-21	2.13061e-19
Gas7	-2.67102	1.75233e-21	2.30608e-19
Cav1	-3.66774	2.23004e-21	2.91439e-19
Adgrg6	-2.92185	2.30228e-21	2.98804e-19
Prkcq	-2.38387	2.59037e-21	3.33891e-19
Zfp521	-2.28618	3.19922e-21	4.09565e-19
Cabp1	1.64087	3.24071e-21	4.12074e-19
Tbx20	2.01898	3.40728e-21	4.30346e-19
Egr4	6.02658	4.04177e-21	5.0708e-19
Efhd1	-5.74832	4.1001e-21	5.10992e-19
Gpx8	-3.11022	4.53277e-21	5.5753e-19
Lama2	-2.6644	4.50327e-21	5.5753e-19
Dkk3	-2.33992	6.08501e-21	7.43596e-19
Psmb9	-3.63503	7.42401e-21	9.0137e-19
Gulp1	-2.50107	7.91998e-21	9.55424e-19
Bcl2a1a	-3.11752	1.05976e-20	1.2703e-18
Sh3tc2	-2.63235	1.07657e-20	1.28228e-18
Edaradd	2.7863	1.16353e-20	1.37714e-18
Pcdhac1	2.13969	1.24364e-20	1.46276e-18
Col14a1	-3.07555	1.68374e-20	1.96809e-18
Fap	-2.90443	1.87368e-20	2.17659e-18
Icam2	-2.09489	1.9004e-20	2.19408e-18
Acta2	-3.09509	2.02656e-20	2.32548e-18
Scara3	-3.16217	2.283e-20	2.60387e-18
Osr1	-4.32175	2.9178e-20	3.30784e-18
Rem1	-2.4146	2.97004e-20	3.3469e-18
Castor1	-2.62841	3.12206e-20	3.49727e-18
Pkdcc	-1.94938	3.67792e-20	4.09555e-18
Map3k7cl	-3.10839	3.73851e-20	4.13853e-18
Gypc	-2.8365	4.19717e-20	4.6191e-18
Kazald1	-2.22311	4.31786e-20	4.72429e-18
Pla2g16	-3.54103	4.48705e-20	4.88103e-18
Gng11	-2.57324	4.68688e-20	5.0691e-18
Bcl6b	-3.2906	5.10929e-20	5.49438e-18
Npr3	-3.17461	5.73135e-20	6.12831e-18
Scarf2	-2.32046	6.3184e-20	6.71785e-18
Prnd	-4.55361	6.42518e-20	6.793e-18
Rlbp1	-3.66048	6.68015e-20	7.02312e-18
Asns	1.68278	7.05996e-20	7.38118e-18
Sult5a1	-3.3356	7.11319e-20	7.39576e-18
Naa25	1.15249	7.30483e-20	7.55327e-18
Acsl6	1.82918	7.66432e-20	7.88168e-18
Rarg	-2.27566	8.21623e-20	8.40333e-18
Pheta2	-2.49228	8.2888e-20	8.43172e-18
Nr2f2	-1.8031	1.00935e-19	1.02123e-17
S100a16	-2.39809	1.19699e-19	1.20461e-17
Ogn	-3.67278	1.21986e-19	1.22109e-17
Mgl2	-3.52213	1.25196e-19	1.2466e-17
Foxred2	1.45305	1.32144e-19	1.30885e-17
Ogdhl	2.04577	1.34855e-19	1.32871e-17
Fgf15	3.33638	1.45225e-19	1.42343e-17
Ptgr1	-2.44339	2.10617e-19	2.05368e-17
Musk	-3.0784	2.15975e-19	2.09181e-17
Plxdc2	-3.12396	2.1675e-19	2.09181e-17
Pxn	-1.29616	2.29139e-19	2.20009e-17
Ecm2	-2.83289	2.41676e-19	2.30868e-17
Qk	-1.48511	2.59757e-19	2.46887e-17
Car13	-2.65979	2.72611e-19	2.57802e-17
Col6a2	-2.62422	2.78504e-19	2.62058e-17
Plekhb1	-2.98615	3.29553e-19	3.0855e-17
Tmem88	-2.53862	3.33714e-19	3.10899e-17
Fam198a	-2.61034	3.46075e-19	3.20827e-17
Gm2a	-1.82203	3.7427e-19	3.45264e-17
Gbp2	-2.99157	4.06787e-19	3.7343e-17
Capg	-2.38274	4.14412e-19	3.78584e-17
Frem1	-3.13368	4.21308e-19	3.81182e-17
Lhfpl2	-2.33997	4.20723e-19	3.81182e-17
Frmd3	2.12493	4.61781e-19	4.15802e-17
Il1rl1	-2.77392	5.06615e-19	4.53999e-17
Ltbp3	-2.0508	5.82972e-19	5.1995e-17
Sbspon	-3.05539	6.11723e-19	5.43019e-17
Col6a6	-4.06103	6.68524e-19	5.90655e-17
Pld2	-2.23	7.23056e-19	6.3585e-17
Galnt12	-2.77908	7.78063e-19	6.8104e-17
D630003M21Rik	-2.25565	7.82969e-19	6.82162e-17
Wipi1	-1.46952	8.23654e-19	7.14302e-17
Pbxip1	-2.29336	8.71224e-19	7.5209e-17
Slc4a10	2.68224	9.08696e-19	7.80856e-17
Aspa	-3.28238	1.01556e-18	8.68723e-17
Pdgfrl	-2.0544	1.04684e-18	8.91424e-17
Prelid3a	1.55033	1.0517e-18	8.91527e-17
Gm5483	-6.09807	1.36155e-18	1.14902e-16
Trarg1	-3.20446	1.3946e-18	1.17165e-16
Fstl1	-2.0767	1.44598e-18	1.20942e-16
Dact1	-2.53968	1.6379e-18	1.36387e-16
Erbb2	-2.62955	1.66577e-18	1.38097e-16
Mthfd2	1.55207	1.83814e-18	1.51719e-16
Cdk2	-1.4943	1.87913e-18	1.54425e-16
Metrn	-2.66115	2.10301e-18	1.72072e-16
Plxnd1	-2.24381	2.31934e-18	1.88951e-16
Fes	-2.00293	2.54759e-18	2.06651e-16
Elk3	-1.6854	2.56985e-18	2.07562e-16
S100a11	-1.98544	2.6081e-18	2.09752e-16
Lynx1	-3.18055	2.62065e-18	2.09864e-16
Hic1	-2.66474	2.65861e-18	2.10853e-16
Hoxb3	-2.81507	2.64837e-18	2.10853e-16
Prr9	4.50984	2.66661e-18	2.10853e-16
Egfl7	-1.73156	2.73796e-18	2.15589e-16
H2-DMb1	-3.1172	2.8818e-18	2.2597e-16
Frem2	-2.42526	2.89382e-18	2.2597e-16
Senp5	0.968856	2.95983e-18	2.3017e-16
Rcn1	-2.59701	3.08379e-18	2.38822e-16
Rasl12	-2.47262	3.10674e-18	2.39614e-16
Rgcc	-3.27242	3.2937e-18	2.52996e-16
Heph	-3.02532	3.62806e-18	2.76475e-16
Rgl1	-1.39165	3.62875e-18	2.76475e-16
Klk8	-2.71684	3.77477e-18	2.86441e-16
Myct1	-2.52996	4.27708e-18	3.23254e-16
Boc	-3.57334	4.31946e-18	3.25151e-16
Dsc1	3.18871	4.56075e-18	3.41947e-16
Cd93	-2.16775	4.90999e-18	3.66671e-16
Cpxm1	-2.57065	4.98174e-18	3.70559e-16
Col5a1	-2.75246	5.05515e-18	3.74539e-16
Dctd	2.01577	5.19953e-18	3.83725e-16
Prdm5	-2.52241	5.37906e-18	3.95424e-16
C1qtnf9	-3.85225	6.0416e-18	4.424e-16
Clec11a	-2.14634	6.82047e-18	4.97498e-16
Tgfbi	-2.87642	7.07565e-18	5.14118e-16
Rem2	3.17185	7.53275e-18	5.45226e-16
Lamb1	-2.17764	7.93905e-18	5.72433e-16
Grrp1	-2.78386	8.80694e-18	6.32587e-16
Efemp2	-1.98409	8.86403e-18	6.34267e-16
Sox7	-3.0135	8.97627e-18	6.39866e-16
Slc7a3	1.71908	9.774e-18	6.94101e-16
Gpx7	-2.39147	1.02684e-17	7.26469e-16
Wipf1	-2.0751	1.09175e-17	7.69499e-16
Ccdc13	-3.12854	1.1031e-17	7.74596e-16
Fbln2	-2.11394	1.14645e-17	8.02046e-16
Agtrap	-2.24573	1.17676e-17	8.20201e-16
Srpx	-2.94536	1.26344e-17	8.77371e-16
Nrros	-1.97677	1.31564e-17	9.10261e-16
Cdkn2c	-2.24051	1.63174e-17	1.12482e-15
Zfp804a	2.8143	1.72673e-17	1.18596e-15
Ackr3	-3.13058	2.0007e-17	1.36418e-15
Dpt	-3.70935	1.99838e-17	1.36418e-15
Gpatch4	1.15082	2.12726e-17	1.44523e-15
Hdac9	1.8868	2.41489e-17	1.63474e-15
Serpinb9	-1.94881	2.75963e-17	1.86142e-15
Casp12	-2.35536	2.82346e-17	1.89767e-15
Plxdc1	-2.73275	2.99109e-17	2.00318e-15
Fmnl3	-1.56877	3.02808e-17	2.02076e-15
Adamtsl5	-3.24414	3.14418e-17	2.09082e-15
Emcn	-2.20925	3.17464e-17	2.10365e-15
Prx	-1.88128	3.43363e-17	2.26728e-15
Plin3	-1.95851	3.67368e-17	2.41731e-15
Abi3bp	-3.42901	3.71607e-17	2.43668e-15
Slc7a14	1.77431	3.76812e-17	2.46223e-15
Wfdc1	-2.73132	5.20004e-17	3.38614e-15
Limd1	-1.36682	5.34921e-17	3.47127e-15
Jam3	-1.29118	5.38904e-17	3.4851e-15
Ptgds	2.31781	6.06393e-17	3.90812e-15
Gimap5	-2.92704	6.19725e-17	3.97294e-15
Tmem198b	-1.26972	6.20673e-17	3.97294e-15
Celf2	-1.70973	6.32614e-17	4.03565e-15
Glt8d2	-2.49598	6.47728e-17	4.11811e-15
Cyp1b1	-2.64574	6.64294e-17	4.19508e-15
Gal3st1	-2.84993	6.63717e-17	4.19508e-15
Gm35315	1.82159	6.86584e-17	4.32134e-15
Camp	-6.5047	7.08267e-17	4.44296e-15
Trim66	2.15434	7.19302e-17	4.49719e-15
Col1a1	-3.05008	7.85018e-17	4.89181e-15
Fam198b	-2.49959	7.94536e-17	4.93478e-15
Ajuba	-2.20091	8.84898e-17	5.47793e-15
Lrrc26	3.71948	9.41964e-17	5.81207e-15
Rras	-1.74191	1.25545e-16	7.72101e-15
Rasa3	-1.11391	1.30772e-16	8.01631e-15
Ptgis	-2.29124	1.40501e-16	8.58472e-15
Megf6	-2.76329	1.42621e-16	8.68603e-15
Cyba	-2.53336	1.56846e-16	9.52155e-15
Gpsm3	-1.96322	2.12711e-16	1.28714e-14
Emb	1.31246	2.13884e-16	1.29009e-14
Lgr6	-2.9796	2.15467e-16	1.29549e-14
Aqp7	-3.97209	2.23871e-16	1.34173e-14
Fmod	-2.49662	2.36257e-16	1.41147e-14
Shisa3	-3.18856	2.68809e-16	1.60086e-14
Cnp	-1.96081	2.76976e-16	1.64429e-14
Mmp11	-1.79726	2.99526e-16	1.77257e-14
Plp1	-2.49689	3.32328e-16	1.96053e-14
Th	1.58685	3.5641e-16	2.09603e-14
Nkrf	1.09234	3.64878e-16	2.13914e-14
Ppm1m	-2.01652	3.79141e-16	2.20899e-14
Tnfsfm13	-1.79055	3.78975e-16	2.20899e-14
Egfl8	-3.12296	4.00869e-16	2.32838e-14
Eprs	1.06449	4.03888e-16	2.3387e-14
Exoc3l4	-2.4	4.67185e-16	2.68867e-14
Tbx18	-2.68251	4.66765e-16	2.68867e-14
Tap1	-2.65791	4.7185e-16	2.70724e-14
Nop56	1.37933	4.9142e-16	2.81095e-14
Foxd2	-3.90433	4.9891e-16	2.84515e-14
Slc38a1	1.7085	5.10689e-16	2.90352e-14
Elfn2	1.81198	5.20655e-16	2.95127e-14
Mmp14	-1.7742	5.47826e-16	3.09596e-14
Napb	1.26106	5.53279e-16	3.10811e-14
Postn	-2.11609	5.52968e-16	3.10811e-14
BC035044	-3.8822	5.79468e-16	3.24554e-14
Cplx1	1.97595	6.12294e-16	3.41135e-14
Pde7b	-1.90057	6.12697e-16	3.41135e-14
Blnk	-2.6937	6.40493e-16	3.55559e-14
Ncf4	-3.00743	6.44753e-16	3.56871e-14
Acss1	-2.8719	7.24512e-16	3.97429e-14
Ccr2	-2.85689	7.22753e-16	3.97429e-14
Lrrtm2	1.65658	7.26476e-16	3.97429e-14
Ppp1r18	-0.981777	7.21765e-16	3.97429e-14
March2	-1.19494	7.40992e-16	4.04195e-14
Pecam1	-2.09489	7.58548e-16	4.12576e-14
Plxnb3	-3.10456	8.91388e-16	4.8343e-14
Tnfsf10	-2.89951	9.35694e-16	5.06001e-14
Psmb8	-2.90159	9.56178e-16	5.15596e-14
Rcsd1	-2.39775	9.66905e-16	5.19891e-14
Tap2	-2.35775	9.83922e-16	5.27533e-14
Tspan11	-3.33907	9.88053e-16	5.28243e-14
Loxl3	-1.97707	1.06744e-15	5.69067e-14
Lefty1	-3.14107	1.08294e-15	5.75703e-14
Loxl2	-1.70433	1.18823e-15	6.29896e-14
Pglyrp1	-2.49287	1.231e-15	6.48913e-14
Usp31	1.28655	1.23004e-15	6.48913e-14
Ramp2	-2.81947	1.29608e-15	6.81312e-14
Arhgdib	-1.98451	1.37472e-15	7.20636e-14
Jph2	-3.3969	1.44893e-15	7.57428e-14
Sipa1	-1.49474	1.49118e-15	7.77352e-14
Gm2115	-2.62851	1.51068e-15	7.85345e-14
Wdr12	1.08259	1.54516e-15	8.01056e-14
Kcne1l	-2.78536	1.58437e-15	8.1913e-14
Snx20	-2.30169	1.76888e-15	9.12014e-14
Lamc1	-1.64396	1.79914e-15	9.25082e-14
Dhrs2	-4.29763	1.86561e-15	9.56644e-14
Dock1	-2.4344	2.01399e-15	1.02993e-13
Rdm1	-2.50639	2.03367e-15	1.03717e-13
Tapbp	-1.52789	2.04018e-15	1.03768e-13
Chst3	-2.65509	2.11312e-15	1.06712e-13
Evi2a	-2.41013	2.12074e-15	1.06712e-13
Gbp3	-2.73439	2.11353e-15	1.06712e-13
Sox18	-2.6472	2.11964e-15	1.06712e-13
Epha3	-2.62302	2.13054e-15	1.06919e-13
Ddx25	1.68446	2.22851e-15	1.11538e-13
Ebf2	-2.56246	2.37371e-15	1.1849e-13
Ppp2r2c	1.18236	2.38591e-15	1.18784e-13
Ar	-4.01033	2.45946e-15	1.22123e-13
Il10rb	-2.18135	2.56278e-15	1.26919e-13
P2rx7	-2.15941	2.86084e-15	1.40938e-13
Wtip	-1.25718	2.85671e-15	1.40938e-13
Entpd2	-3.46344	2.92903e-15	1.43645e-13
Tbc1d10a	-1.66742	2.93106e-15	1.43645e-13
Rasgrp2	-2.00213	3.10089e-15	1.51573e-13
Stard8	-1.91247	3.14643e-15	1.53401e-13
Six1	-3.91757	3.41466e-15	1.66048e-13
Gnl3	1.45837	3.57176e-15	1.7324e-13
Clec3b	-3.53742	3.6651e-15	1.7731e-13
Gad2	3.44048	3.76874e-15	1.81856e-13
Gas1	-2.96302	3.93095e-15	1.89198e-13
Fzd7	-2.06724	4.11454e-15	1.97221e-13
Rab38	-3.0184	4.11859e-15	1.97221e-13
Swap70	-1.85673	4.5932e-15	2.1939e-13
Ptx3	-3.11983	4.64104e-15	2.21113e-13
Rps6ka4	-1.23788	4.78889e-15	2.27581e-13
Itga2b	-1.73826	5.03132e-15	2.385e-13
Plcg2	-2.3805	5.50546e-15	2.6032e-13
Iars	1.19285	5.89448e-15	2.78016e-13
Hcls1	-2.37885	5.97197e-15	2.80966e-13
Prss35	-3.20748	5.99105e-15	2.81161e-13
Fam217a	-2.39718	6.23567e-15	2.91913e-13
Jdp2	-1.42709	6.27256e-15	2.92186e-13
Tbxa2r	-3.0407	6.26536e-15	2.92186e-13
Ror2	-1.64438	6.30752e-15	2.93089e-13
Parp8	1.11984	6.46908e-15	2.99856e-13
Naaa	-1.48606	6.94598e-15	3.21171e-13
Mblac2	1.40529	6.99344e-15	3.22572e-13
Calhm2	-1.69756	7.20075e-15	3.31323e-13
Serpini1	1.88838	7.30002e-15	3.35071e-13
Plekha4	-2.9491	7.60243e-15	3.48102e-13
Rab7b	-2.09934	7.96831e-15	3.6397e-13
Fbxo7	-1.2968	8.08545e-15	3.68426e-13
Il1rl2	-1.8191	8.28332e-15	3.76531e-13
Myo1f	-2.14029	8.46283e-15	3.83764e-13
Lpar1	-2.77084	8.66686e-15	3.92071e-13
Aspn	-2.16323	9.02425e-15	4.0726e-13
Fbn1	-1.87317	9.71472e-15	4.37371e-13
Fgf12	1.7236	9.81109e-15	4.40656e-13
Ucp3	-5.02502	9.94364e-15	4.45546e-13
Tfeb	-1.91604	1.018e-14	4.55052e-13
Hck	-2.46721	1.05078e-14	4.68594e-13
Acvrl1	-2.32245	1.07951e-14	4.80267e-13
Cpa3	-4.4593	1.08269e-14	4.80547e-13
Emilin3	-3.39431	1.08546e-14	4.80642e-13
Nid1	-1.999	1.10729e-14	4.89157e-13
Gltp	-1.43521	1.14448e-14	5.04401e-13
Mlip	-3.64773	1.14908e-14	5.05246e-13
Rassf2	-1.69351	1.20347e-14	5.27927e-13
Tcf21	-2.72559	1.21051e-14	5.2855e-13
Vamp5	-2.79792	1.20894e-14	5.2855e-13
Pcolce	-2.08472	1.21939e-14	5.31198e-13
Col26a1	-2.40865	1.24111e-14	5.3941e-13
Plscr4	-2.47527	1.24787e-14	5.41098e-13
Flnc	-3.02967	1.3127e-14	5.67899e-13
Gng4	1.80694	1.33765e-14	5.77369e-13
Paqr6	-2.91117	1.34375e-14	5.78675e-13
Pfkp	1.235	1.49458e-14	6.4216e-13
Arhgap31	-1.49578	1.77416e-14	7.58816e-13
Gxylt2	-2.44461	1.77254e-14	7.58816e-13
Gcsam	-3.30938	1.81619e-14	7.75031e-13
Xcr1	-2.92284	1.94147e-14	8.26618e-13
Tcf15	-3.62388	1.97636e-14	8.39575e-13
Nfatc4	-1.76026	2.09974e-14	8.8998e-13
Glt1d1	2.05661	2.11723e-14	8.95376e-13
Emp2	-2.01006	2.31908e-14	9.78539e-13
Grin1	1.9891	2.42255e-14	1.01991e-12
Grp	3.62335	2.49493e-14	1.04338e-12
P2ry6	-1.64991	2.48942e-14	1.04338e-12
Plekha2	-1.74701	2.49043e-14	1.04338e-12
Atg9b	1.86512	2.69813e-14	1.12585e-12
Traf1	-3.04607	2.93667e-14	1.22268e-12
Lamb2	-1.94145	3.06687e-14	1.27407e-12
Ralgapa2	1.20556	3.22839e-14	1.33822e-12
Stambpl1	0.995862	3.25149e-14	1.34483e-12
Sgtb	1.33095	3.26184e-14	1.34615e-12
Lmod1	-2.90783	3.33709e-14	1.37419e-12
Tsc22d4	-1.81186	3.43286e-14	1.41055e-12
Trim71	2.50885	3.52693e-14	1.44604e-12
Cd52	-3.66027	3.58418e-14	1.46632e-12
Adamts12	-1.81514	3.68371e-14	1.50051e-12
Cstf2	1.10632	3.68354e-14	1.50051e-12
Lsp1	-2.85998	3.8625e-14	1.56994e-12
Csad	-1.66346	3.97591e-14	1.61256e-12
Cdc42ep2	-1.72242	4.0438e-14	1.63657e-12
Itga2	-2.0765	4.26595e-14	1.72277e-12
Elf4	-2.54247	4.34713e-14	1.74805e-12
Rxrg	-2.32957	4.34108e-14	1.74805e-12
Fbxw7	1.39333	4.46009e-14	1.78965e-12
Rasgrp3	-2.5391	4.53232e-14	1.81476e-12
Cul4b	0.739455	4.67917e-14	1.86958e-12
Hlx	-2.62938	4.79777e-14	1.91291e-12
Nos2	-3.54083	4.82957e-14	1.92151e-12
Mcf2	1.75074	5.10662e-14	2.02746e-12
Trim12c	-2.17596	5.27578e-14	2.09021e-12
Ifngr1	-1.37623	5.28748e-14	2.09044e-12
Col15a1	-2.41165	5.3477e-14	2.10982e-12
Arhgef6	-1.80782	5.38548e-14	2.12028e-12
Egflam	-2.02945	5.40253e-14	2.12255e-12
B4galt1	-1.76732	5.50897e-14	2.15986e-12
Sash3	-3.08922	5.65359e-14	2.21195e-12
Slc12a4	-1.4473	6.00646e-14	2.34513e-12
Aldh18a1	1.2775	6.03232e-14	2.35036e-12
Bag4	0.910349	6.15907e-14	2.39478e-12
Mdfic	-2.02285	6.32734e-14	2.45514e-12
Col27a1	-2.82838	6.4784e-14	2.50858e-12
Pdzrn3	-2.18489	6.72486e-14	2.59867e-12
Col4a6	-3.53111	7.22227e-14	2.78516e-12
Mrgprb1	-2.99223	7.28335e-14	2.80297e-12
Rnmt	0.903428	7.3516e-14	2.82346e-12
Dbi	-2.69886	7.86353e-14	3.01393e-12
Lipe	-2.6611	8.02692e-14	3.0703e-12
Cyp7b1	-2.159	8.18027e-14	3.12261e-12
Batf	-2.85654	8.32725e-14	3.17228e-12
Ccdc69	-3.67144	8.54497e-14	3.24209e-12
March3	-1.27127	8.54429e-14	3.24209e-12
Fam169a	1.50232	8.66492e-14	3.28099e-12
Emp3	-1.85466	9.11849e-14	3.4458e-12
Gja1	-2.15455	9.54318e-14	3.59906e-12
Dpy19l2	2.63612	9.89765e-14	3.72528e-12
Dennd2c	-1.39114	1.03072e-13	3.87169e-12
Rab39b	1.44371	1.03422e-13	3.87543e-12
Slc4a1	-4.56743	1.03584e-13	3.87543e-12
Ano3	2.16307	1.07172e-13	4.00173e-12
Stard3	-1.01338	1.07385e-13	4.00173e-12
Trabd2b	-2.25115	1.08741e-13	4.04428e-12
Pus7	0.753779	1.09745e-13	4.07354e-12
Myo1g	-2.99645	1.1483e-13	4.2539e-12
Skap2	-1.83455	1.15172e-13	4.2582e-12
Yars	0.942949	1.16441e-13	4.29669e-12
Snai2	-2.49597	1.19402e-13	4.39731e-12
Cep120	1.04234	1.1967e-13	4.39856e-12
Lum	-3.01424	1.21334e-13	4.45104e-12
Arhgap25	-2.41335	1.30856e-13	4.7885e-12
Kif21a	1.07594	1.31042e-13	4.7885e-12
Cdc42ep5	-2.47427	1.32066e-13	4.80828e-12
Pik3cg	-2.38877	1.32094e-13	4.80828e-12
Sulf1	-1.89455	1.3274e-13	4.82246e-12
Cdh5	-2.52868	1.3388e-13	4.8545e-12
Dock4	1.581	1.35445e-13	4.90179e-12
H2-Eb1	-3.52176	1.39129e-13	5.01799e-12
Prkg2	2.21517	1.39189e-13	5.01799e-12
Myd88	-1.45792	1.43688e-13	5.1703e-12
Col5a2	-1.77763	1.45842e-13	5.2278e-12
Sh3d21	-2.05773	1.45702e-13	5.2278e-12
Cbln1	1.94155	1.51213e-13	5.41003e-12
C1qtnf3	-3.28328	1.54296e-13	5.50984e-12
Fhl2	-1.3592	1.54955e-13	5.52293e-12
Prkcd	-1.70138	1.61588e-13	5.74843e-12
Chrdl1	-2.18967	1.62199e-13	5.75831e-12
Olfml1	-2.90391	1.62477e-13	5.75831e-12
Poln	-3.22278	1.64929e-13	5.83422e-12
Rab3c	1.43731	1.66162e-13	5.86679e-12
Gna15	-2.2665	1.70628e-13	5.98048e-12
Mrc2	-1.99831	1.70114e-13	5.98048e-12
Pdlim2	-2.29655	1.69734e-13	5.98048e-12
Spon2	-3.30438	1.70653e-13	5.98048e-12
Tmem123	-1.50379	1.7837e-13	6.23931e-12
Fign	-2.14888	1.78896e-13	6.2461e-12
Ifi30	-1.72851	1.88928e-13	6.58013e-12
Nkain4	-2.51468	1.89162e-13	6.58013e-12
Gm2223	18.8772	1.90895e-13	6.62813e-12
Tbc1d30	1.46544	1.92462e-13	6.67023e-12
Bambi	-2.29971	1.93443e-13	6.69191e-12
H2-Ab1	-3.56249	1.96005e-13	6.76811e-12
Cbr3	-2.34723	1.96537e-13	6.77406e-12
Sox10	-2.65705	1.97925e-13	6.80941e-12
Tomm70a	1.10804	1.98502e-13	6.81682e-12
Setd6	0.696939	2.04398e-13	7.00649e-12
Ltbp4	-2.35237	2.06896e-13	7.07923e-12
Tmem45a	-2.53545	2.17155e-13	7.41677e-12
Dmxl2	1.36076	2.2124e-13	7.54259e-12
Ltf	-5.49939	2.33146e-13	7.93414e-12
F2rl2	2.7342	2.34636e-13	7.97044e-12
Fam98a	0.902187	2.36652e-13	8.02441e-12
Tnfaip8	-1.66817	2.3795e-13	8.05391e-12
Cmtm5	-3.29458	2.52214e-13	8.52138e-12
S100b	-3.33954	2.56844e-13	8.66227e-12
Pdgfd	-2.62452	2.73876e-13	9.22015e-12
Rps6ka6	1.98078	2.82736e-13	9.4959e-12
Zfp941	1.34523	2.83076e-13	9.4959e-12
Zfp365	1.9403	2.8699e-13	9.61007e-12
Gbp6	-3.35941	2.91003e-13	9.72715e-12
Evc	-1.90122	2.93326e-13	9.78742e-12
Pcdh12	-2.40578	2.96502e-13	9.87587e-12
Stk38l	1.12291	3.09605e-13	1.02941e-11
Vsig10	-1.5163	3.10393e-13	1.03021e-11
Car12	2.77457	3.172e-13	1.05095e-11
Col16a1	-2.34657	3.18701e-13	1.05406e-11
Gpr17	-2.79704	3.20546e-13	1.05831e-11
Tmem210	3.93686	3.23027e-13	1.06463e-11
Cyth4	-1.63959	3.29993e-13	1.08569e-11
Cd48	-2.50142	3.30574e-13	1.0857e-11
Glipr1	-2.17014	3.34054e-13	1.09522e-11
Amigo2	-1.48979	3.35689e-13	1.09867e-11
Cpt1b	-3.41727	3.4618e-13	1.13104e-11
Cmtm7	-1.77019	3.5149e-13	1.14639e-11
Fcer1g	-1.95872	3.52401e-13	1.14738e-11
Sema5b	-3.19734	3.6201e-13	1.17663e-11
Fut8	-0.700821	3.64329e-13	1.18212e-11
Spry3	2.2114	3.67253e-13	1.18956e-11
Unc93b1	-1.81274	3.70989e-13	1.1996e-11
Vpreb3	-3.04754	3.85952e-13	1.24584e-11
Rufy3	1.15649	3.9632e-13	1.27711e-11
Ccl19	-4.15214	4.20345e-13	1.35222e-11
Angptl1	-3.41821	4.21907e-13	1.35493e-11
Ecel1	2.26119	4.36303e-13	1.39877e-11
Gab1	-1.9026	4.61422e-13	1.47679e-11
Vwa1	-2.95238	4.86379e-13	1.55402e-11
Col8a1	1.77815	4.98474e-13	1.58996e-11
Ralgds	1.28648	4.99759e-13	1.59136e-11
Plod1	-1.42972	5.15739e-13	1.63948e-11
Tnfaip8l2	-2.13701	5.21367e-13	1.65457e-11
Mrgprf	-2.55025	5.35662e-13	1.69708e-11
Tie1	-2.366	5.58727e-13	1.76717e-11
Gm3752	1.81888	5.65805e-13	1.78656e-11
Fblim1	-1.69092	5.75247e-13	1.81333e-11
Nfkb2	-2.12657	5.9177e-13	1.86229e-11
Gpsm2	-0.978469	6.00109e-13	1.88538e-11
AC166360.2	5.25912	6.07267e-13	1.90469e-11
Cd40	-2.00986	6.2374e-13	1.95311e-11
Ccdc116	1.68063	6.3572e-13	1.98731e-11
Pygm	-3.88339	6.56161e-13	2.04715e-11
Tmem255b	-3.0222	6.57039e-13	2.04715e-11
Adam33	-2.96739	6.63453e-13	2.06372e-11
Tnfrsf13b	-2.96131	6.65271e-13	2.06596e-11
Ccdc114	-1.41592	6.87288e-13	2.13082e-11
Serpinb6b	-3.1768	6.89967e-13	2.13561e-11
Gphn	0.635558	6.94094e-13	2.14485e-11
Plcb4	0.987754	7.03869e-13	2.17149e-11
Slc8a2	2.0929	7.29067e-13	2.24555e-11
Stfa2	-7.17133	7.45604e-13	2.29273e-11
Ankrd34a	2.10681	7.61061e-13	2.33645e-11
Lin7a	1.61721	7.64929e-13	2.33688e-11
Tac1	5.32406	7.62932e-13	2.33688e-11
Tpm2	-3.46906	7.64436e-13	2.33688e-11
Tax1bp3	-1.66407	7.82032e-13	2.38526e-11
Stfa3	-9.59352	7.97019e-13	2.42704e-11
Efnb1	-1.17479	7.99987e-13	2.43214e-11
Map3k13	1.46197	8.03449e-13	2.43873e-11
Tspan15	-1.28966	8.19132e-13	2.48233e-11
Pik3r3	1.22892	8.78001e-13	2.65645e-11
Igfbp6	-3.39252	8.81741e-13	2.66348e-11
Ttyh1	-2.10194	8.83439e-13	2.66433e-11
BC028528	-1.68748	9.00153e-13	2.70607e-11
Osr2	-4.09826	8.99848e-13	2.70607e-11
Aif1	-2.43045	9.19952e-13	2.76118e-11
Vegfd	-2.47827	9.37843e-13	2.81039e-11
Rhog	-1.30621	9.5942e-13	2.87048e-11
Pqlc3	-1.10034	9.70802e-13	2.89993e-11
Slitrk4	1.6565	9.91739e-13	2.95777e-11
Trip6	-1.52352	1.00398e-12	2.98954e-11
Zmat3	1.51272	1.0111e-12	3.00598e-11
Cox7a1	-4.80747	1.02348e-12	3.0332e-11
Ttc30b	-1.00474	1.02299e-12	3.0332e-11
Lars	0.884267	1.02802e-12	3.04187e-11
Tspan18	-1.96593	1.04478e-12	3.0866e-11
Fam185a	1.20115	1.08038e-12	3.18677e-11
Col4a5	-3.32416	1.14163e-12	3.36218e-11
Wnt2b	-1.76224	1.14787e-12	3.37528e-11
Kif2a	0.957188	1.15183e-12	3.38164e-11
Rragd	1.10314	1.16836e-12	3.42482e-11
Ptpn7	-2.21055	1.26562e-12	3.70416e-11
Dync1li1	0.950925	1.29381e-12	3.78077e-11
Rhbdl3	-1.85376	1.33781e-12	3.90328e-11
Stk10	-2.05025	1.35727e-12	3.95393e-11
Kif19a	-2.36055	1.36985e-12	3.97826e-11
Ttll7	1.16957	1.36908e-12	3.97826e-11
Fam78a	-2.18541	1.38529e-12	4.01691e-11
Asb2	-3.4966	1.39546e-12	4.04018e-11
Bak1	-0.884504	1.41729e-12	4.09358e-11
Calhm6	-3.08362	1.42043e-12	4.09358e-11
Clvs1	1.41748	1.41967e-12	4.09358e-11
Gpc3	-3.16792	1.42416e-12	4.09805e-11
Arhgap18	-2.1774	1.42692e-12	4.09974e-11
Maml2	-1.68307	1.43231e-12	4.10893e-11
Tmem63a	-2.23646	1.43753e-12	4.11764e-11
Zbtb10	0.978926	1.46372e-12	4.18628e-11
Nfatc1	-2.21901	1.54214e-12	4.40387e-11
Ccdc3	-3.03534	1.54632e-12	4.40912e-11
Krt79	-4.25603	1.57199e-12	4.47555e-11
Nedd9	-1.71548	1.59338e-12	4.52957e-11
Prkch	-1.99506	1.61753e-12	4.5913e-11
Stat5a	-1.95551	1.67391e-12	4.74417e-11
Ptpn14	-2.09776	1.69158e-12	4.78706e-11
Slc44a1	-1.02147	1.69442e-12	4.78787e-11
BC100530	-7.12008	1.70832e-12	4.81272e-11
Cdc14a	-1.27255	1.70693e-12	4.81272e-11
Nefm	2.01635	1.72884e-12	4.86322e-11
Xaf1	-2.37625	1.73184e-12	4.86439e-11
Irf1	-1.87426	1.74312e-12	4.88878e-11
Il16	-2.15405	1.75481e-12	4.91425e-11
Lpcat2	-2.11655	1.79244e-12	5.01218e-11
Ccl22	-3.85195	1.94277e-12	5.42448e-11
Tnfsf12	-1.36663	1.95899e-12	5.46167e-11
Hoxb4	-2.30496	1.98316e-12	5.52087e-11
P2rx3	2.25692	2.02561e-12	5.63072e-11
Kank2	-1.83682	2.04995e-12	5.68996e-11
Siglecf	-2.59198	2.09878e-12	5.81692e-11
AU021092	-2.12765	2.20055e-12	6.09001e-11
Uck2	1.43036	2.28411e-12	6.31199e-11
Mxd4	-1.06841	2.30013e-12	6.34693e-11
Meox1	-1.93431	2.33556e-12	6.42926e-11
Tgfbr2	-1.86418	2.33679e-12	6.42926e-11
Camk2b	1.25909	2.39744e-12	6.57689e-11
Pcdhb2	1.54006	2.39616e-12	6.57689e-11
Palld	-1.94571	2.58542e-12	7.08224e-11
Epor	-2.23914	2.59211e-12	7.09025e-11
Kcna1	-3.6373	2.59833e-12	7.09695e-11
Lama5	-1.9135	2.68274e-12	7.31688e-11
Dab2	-2.79581	2.74184e-12	7.46724e-11
Mlkl	-2.00938	2.77603e-12	7.54942e-11
Cyp2j9	-2.76997	2.79037e-12	7.56657e-11
Nkx6-1	2.82184	2.78845e-12	7.56657e-11
Sox2	-2.93398	3.03608e-12	8.22101e-11
Epb41l2	-1.10275	3.05212e-12	8.25256e-11
Emp1	-1.58564	3.07665e-12	8.30291e-11
Lmcd1	-2.5428	3.07956e-12	8.30291e-11
Ppp1r1c	2.43259	3.13397e-12	8.43751e-11
Gimap6	-2.31351	3.17702e-12	8.5412e-11
Tgif2	-0.844941	3.20769e-12	8.61134e-11
S100a8	-5.28466	3.2468e-12	8.70393e-11
Ndufa4l2	-1.711	3.26434e-12	8.72661e-11
Trp53i13	-1.00454	3.26454e-12	8.72661e-11
Rps6ka2	1.42703	3.40391e-12	9.08628e-11
Rspo1	-2.94406	3.4599e-12	9.22265e-11
Gm15760	1.31157	3.48212e-12	9.25564e-11
Trim10	-4.38865	3.47751e-12	9.25564e-11
Insrr	-2.93281	3.49519e-12	9.2773e-11
Hacd4	-1.42565	3.55299e-12	9.41744e-11
Lats2	-1.68725	3.5705e-12	9.45054e-11
Rin1	2.13309	3.58213e-12	9.468e-11
Cnot7	0.673031	3.74133e-12	9.87492e-11
Colec12	-2.05226	3.79111e-12	9.9923e-11
Chst14	-1.54788	3.86177e-12	1.01643e-10
Mrgprb2	-4.19541	3.86727e-12	1.01645e-10
Rnase6	-3.9364	3.88074e-12	1.01857e-10
Sox3	-5.27147	3.92408e-12	1.02851e-10
Xpnpep2	-1.93148	4.12984e-12	1.08094e-10
Igfbp7	-1.65175	4.24338e-12	1.10911e-10
Gmfg	-2.73577	4.25718e-12	1.11118e-10
Ly6g6d	-3.56963	4.2724e-12	1.1136e-10
Cd74	-3.43051	4.55853e-12	1.18654e-10
Sspn	-1.44671	4.73739e-12	1.23139e-10
Trim37	0.948967	4.80776e-12	1.24796e-10
Nptx1	2.99603	4.99382e-12	1.29447e-10
Cidea	-3.41134	5.03197e-12	1.30257e-10
Jcad	-1.98276	5.13393e-12	1.32714e-10
Afap1l2	-2.80912	5.24156e-12	1.3531e-10
Igsf11	-2.0062	5.32681e-12	1.37322e-10
Slamf7	-2.46105	5.46999e-12	1.4082e-10
Dnase1l1	-1.90802	5.5845e-12	1.43572e-10
Tmem28	1.79458	5.62734e-12	1.44476e-10
Hbs1l	0.60231	5.66759e-12	1.45113e-10
Srgn	-1.97824	5.66308e-12	1.45113e-10
Gimap1	-2.71913	5.84804e-12	1.4953e-10
Kcnj3	1.92548	5.89198e-12	1.50449e-10
Arap3	-2.0979	6.38664e-12	1.62859e-10
Kank3	-1.68143	6.45961e-12	1.64497e-10
Msrb3	-1.99856	6.63479e-12	1.6873e-10
Hook1	2.06928	7.01163e-12	1.78073e-10
Col20a1	-2.41038	7.03054e-12	1.78312e-10
Serinc5	-1.23315	7.06184e-12	1.78865e-10
Gbp7	-1.90074	7.11887e-12	1.80067e-10
AI467606	-2.89207	7.19972e-12	1.81868e-10
Daam2	-1.80106	7.27474e-12	1.83517e-10
Bcl2l12	-1.40973	7.2904e-12	1.83665e-10
Smoc2	-2.42215	7.38324e-12	1.85755e-10
Pcdhb10	1.51761	7.59901e-12	1.90929e-10
Tmem170b	0.833863	7.83522e-12	1.96601e-10
Slfn5	-1.78701	7.85335e-12	1.96794e-10
Rrn3	0.873337	7.9291e-12	1.98164e-10
Ttc12	-1.59852	7.92077e-12	1.98164e-10
Nacc2	-1.50179	8.41178e-12	2.09949e-10
Sox13	-1.9277	8.49974e-12	2.11583e-10
Zim1	-2.62713	8.49859e-12	2.11583e-10
Steap3	-2.21841	8.68309e-12	2.15861e-10
Bcl2a1d	-2.66679	8.79914e-12	2.18458e-10
Lrrk1	-1.91824	8.88702e-12	2.20059e-10
Sgcg	-4.31303	8.88513e-12	2.20059e-10
Glb1l2	-2.10372	8.97685e-12	2.21991e-10
Gm43802	-3.68029	9.41079e-12	2.32417e-10
Nfkb1	-1.08701	9.42342e-12	2.32424e-10
Zfp185	-2.45158	9.48424e-12	2.33618e-10
Tns3	-1.76226	9.57457e-12	2.35534e-10
Ntrk3	-2.17244	9.64318e-12	2.36913e-10
Spata6	-1.34074	9.66757e-12	2.37202e-10
Kcnd3	1.56072	9.70286e-12	2.37758e-10
Bhlhe22	-2.64048	9.84434e-12	2.40598e-10
Trim34a	-2.61465	9.83439e-12	2.40598e-10
Npr1	-3.06466	9.87845e-12	2.41119e-10
Hvcn1	-2.80621	1.00642e-11	2.45168e-10
Rgma	-2.42722	1.00704e-11	2.45168e-10
Cryab	-3.16749	1.01092e-11	2.45796e-10
Art4	-2.03825	1.0376e-11	2.51957e-10
Piezo1	-1.64899	1.04421e-11	2.53234e-10
Pld6	-2.00675	1.05325e-11	2.55098e-10
Dnaic2	-2.61283	1.06589e-11	2.57827e-10
Larp4	0.898673	1.07853e-11	2.60549e-10
Thsd1	-1.5446	1.08301e-11	2.61298e-10
Wnt6	-2.52552	1.09123e-11	2.62943e-10
Axl	-1.47435	1.10219e-11	2.65243e-10
Tal1	-2.40713	1.13352e-11	2.72436e-10
Pard3b	-1.41062	1.18194e-11	2.8371e-10
Filip1l	-1.9368	1.19415e-11	2.86277e-10
Arhgef10	-1.66911	1.20212e-11	2.87467e-10
Srpk1	0.790786	1.20217e-11	2.87467e-10
Art3	-2.69551	1.2048e-11	2.87729e-10
Nap1l5	1.41261	1.21857e-11	2.90649e-10
Pald1	-1.18713	1.2257e-11	2.9198e-10
Gli2	-2.88382	1.23804e-11	2.94548e-10
Fam184b	1.688	1.26356e-11	3.0024e-10
Coro1b	-0.830272	1.27689e-11	3.03023e-10
Thbd	-2.16019	1.28709e-11	3.05061e-10
Arfgef3	1.53589	1.35216e-11	3.20078e-10
Mapk10	1.09647	1.3852e-11	3.27488e-10
Gm3005	2.10517	1.4188e-11	3.35011e-10
Fbxl7	-1.9287	1.42645e-11	3.36396e-10
Iqsec3	1.72282	1.51343e-11	3.5646e-10
Atp1a2	-2.93647	1.55576e-11	3.65974e-10
Lsm14b	0.755011	1.5699e-11	3.68838e-10
AA467197	-3.16455	1.58916e-11	3.72899e-10
Aen	1.20209	1.59618e-11	3.74078e-10
Zfp451	0.783786	1.60285e-11	3.75174e-10
Farsb	0.809481	1.63138e-11	3.81377e-10
Tnfrsf13c	-2.66766	1.66145e-11	3.87925e-10
Ralb	-1.1079	1.71639e-11	4.00257e-10
Hoxc5	-2.48003	1.74008e-11	4.05278e-10
Prrx2	-2.95714	1.77504e-11	4.1291e-10
Nolc1	1.12111	1.79327e-11	4.15432e-10
Rbfox3	2.58047	1.79471e-11	4.15432e-10
Stx11	-1.81517	1.79326e-11	4.15432e-10
Themis2	-2.59144	1.79116e-11	4.15432e-10
Pcsk2	1.76911	1.82519e-11	4.21969e-10
Mgst2	-2.22493	1.85373e-11	4.28041e-10
Rac2	-2.99133	1.86315e-11	4.2969e-10
Pla2g5	-5.25056	1.97709e-11	4.55409e-10
Isg20	-2.08862	2.03894e-11	4.69081e-10
Rab29	-2.16331	2.14221e-11	4.92238e-10
Ptprcap	-3.29728	2.28065e-11	5.23409e-10
Slamf8	-3.27968	2.29926e-11	5.27038e-10
Gpi1	0.823836	2.34799e-11	5.37553e-10
Sgsm3	0.822611	2.37797e-11	5.43756e-10
Prepl	1.08909	2.49127e-11	5.6897e-10
Ctsc	-1.56584	2.51521e-11	5.73742e-10
Ldlrad4	-1.24013	2.54288e-11	5.79351e-10
Rasip1	-1.54412	2.58425e-11	5.88065e-10
Tmx4	0.93075	2.59477e-11	5.89747e-10
Gngt2	-2.37641	2.6271e-11	5.96373e-10
Epm2aip1	1.03269	2.63407e-11	5.97237e-10
Prkacb	1.06247	2.68745e-11	6.08606e-10
Pear1	-1.85668	2.69774e-11	6.0947e-10
Trip10	-1.90427	2.69582e-11	6.0947e-10
Doc2a	2.10558	2.71158e-11	6.11129e-10
S1pr4	-2.92422	2.71047e-11	6.11129e-10
Foxs1	-2.57163	2.7388e-11	6.16526e-10
Kcnq2	1.59116	2.8236e-11	6.34855e-10
Col6a5	-2.73675	2.9061e-11	6.52624e-10
Gm10800	-3.80505	2.91083e-11	6.52908e-10
Efcab3	2.29005	2.91814e-11	6.53768e-10
Camk1d	1.14989	2.97768e-11	6.66314e-10
Vangl1	-1.48461	3.04658e-11	6.80922e-10
Enpp6	-1.86532	3.06102e-11	6.83337e-10
Pdpk1	0.720527	3.10032e-11	6.91291e-10
Gypa	-4.88897	3.13747e-11	6.98747e-10
Fgd2	-2.36659	3.1581e-11	7.02509e-10
Hsf4	1.28033	3.17198e-11	7.04764e-10
Cxcr6	-2.97974	3.18083e-11	7.05897e-10
Slc6a2	-2.81683	3.29631e-11	7.30662e-10
Elfn1	1.93737	3.32996e-11	7.37252e-10
Ybx2	-3.09863	3.33431e-11	7.37349e-10
Ptafr	-2.09913	3.37154e-11	7.44708e-10
Pcgf6	0.848661	3.44132e-11	7.5923e-10
Dpf1	1.54649	3.48358e-11	7.67463e-10
Esam	-1.88266	3.4868e-11	7.67463e-10
Ptpn18	-2.42293	3.50939e-11	7.71533e-10
Rflna	-2.47339	3.52852e-11	7.73159e-10
Tagln	-1.83395	3.52911e-11	7.73159e-10
Tcf4	0.830761	3.52904e-11	7.73159e-10
Sp110	-2.77603	3.53817e-11	7.74241e-10
Erg	-2.26281	3.63147e-11	7.93736e-10
Cdc42ep4	-1.41736	3.68648e-11	8.03892e-10
Was	-2.11153	3.68489e-11	8.03892e-10
Eaf1	0.784304	3.70036e-11	8.05984e-10
Ddx19b	0.893759	3.70572e-11	8.06219e-10
Mpz	-4.37987	3.73363e-11	8.10417e-10
Tmem45b	-4.30001	3.73102e-11	8.10417e-10
Slit2	1.96909	3.75061e-11	8.13166e-10
Nob1	0.638685	3.79884e-11	8.22674e-10
Cdkl5	1.24185	3.84075e-11	8.30794e-10
Olfr1349	1.86616	3.91407e-11	8.45681e-10
Samd4	1.08774	3.92063e-11	8.46128e-10
Gimap4	-2.85383	3.9701e-11	8.55823e-10
Smad3	-1.90356	4.15508e-11	8.94673e-10
Sema3b	-1.94812	4.45724e-11	9.58637e-10
Trim12a	-2.47267	4.47437e-11	9.61224e-10
Gm17994	5.44386	4.53538e-11	9.73219e-10
P3h4	-1.27894	4.66361e-11	9.99595e-10
Clic5	-3.08522	4.73504e-11	1.01375e-09
Vrk2	-1.97745	4.93064e-11	1.05443e-09
Kif5c	1.34162	5.03574e-11	1.07568e-09
Gli1	-2.80005	5.04831e-11	1.07714e-09
Ggt7	1.35136	5.23158e-11	1.11498e-09
Il2ra	-2.44708	5.26622e-11	1.1211e-09
Samd13	2.06399	5.29006e-11	1.1249e-09
Adam23	-1.29123	5.36861e-11	1.13903e-09
Gpr160	-2.24981	5.36858e-11	1.13903e-09
Ly86	-2.37296	5.41558e-11	1.1477e-09
Lcp2	-2.25609	5.5269e-11	1.16997e-09
Fzd10	-3.39747	5.56812e-11	1.17738e-09
Col23a1	-1.93755	5.60788e-11	1.18312e-09
Ppt1	-0.645563	5.60362e-11	1.18312e-09
Map7d3	-2.3572	5.65906e-11	1.19259e-09
Dnaic1	-3.39118	5.68165e-11	1.19601e-09
Il4i1	-3.06772	5.96055e-11	1.25331e-09
Gm18609	1.92422	6.03001e-11	1.2665e-09
Endou	-2.08941	6.11892e-11	1.28374e-09
Hoxa3	-2.26054	6.175e-11	1.29407e-09
Sgce	-1.27713	6.23469e-11	1.30512e-09
Gm2564	-3.41814	6.28152e-11	1.31347e-09
Kctd12b	-1.80775	6.31035e-11	1.31803e-09
Hoxb6	-3.29609	6.46217e-11	1.34824e-09
Nars	0.937572	6.55459e-11	1.36601e-09
Mapk1ip1l	0.821926	6.76947e-11	1.40923e-09
Mylk4	-3.64328	6.92334e-11	1.43967e-09
Bgn	-1.47009	7.19237e-11	1.49397e-09
Gm10409	1.7315	7.40806e-11	1.53068e-09
Gm3020	1.7315	7.40806e-11	1.53068e-09
Hoxb5	-2.82813	7.40969e-11	1.53068e-09
Samd8	0.787197	7.40368e-11	1.53068e-09
Txndc12	-1.1715	7.40979e-11	1.53068e-09
Zfp850	1.40123	7.47682e-11	1.54283e-09
H2-Aa	-3.25032	7.49658e-11	1.54521e-09
Sp140	-2.85078	7.54645e-11	1.55379e-09
Sos1	0.879318	7.66211e-11	1.57442e-09
St8sia3	1.31943	7.66338e-11	1.57442e-09
Pla2g2f	-5.49133	7.68817e-11	1.57779e-09
Itgb5	-2.23787	7.78299e-11	1.59551e-09
Def6	-1.9474	7.89334e-11	1.61637e-09
Mpv17l	1.02481	7.94925e-11	1.6256e-09
Sept2	-0.69929	7.95569e-11	1.6256e-09
Ccdc160	-1.98543	7.99092e-11	1.63103e-09
Polr3g	1.03731	8.14938e-11	1.66157e-09
Marveld1	-1.05414	8.17042e-11	1.66406e-09
Bcam	-1.77387	8.26444e-11	1.67957e-09
Stfa1	-5.87262	8.25869e-11	1.67957e-09
Htr5b	2.99122	8.28852e-11	1.68265e-09
Lpar2	1.33262	8.41704e-11	1.7069e-09
1110038F14Rik	-0.868005	8.45293e-11	1.71233e-09
Rab32	-2.1063	8.79501e-11	1.77971e-09
Ltb4r1	-2.72936	8.84125e-11	1.78615e-09
Slc2a4	-3.57787	8.84581e-11	1.78615e-09
Tspan9	-1.15436	8.90763e-11	1.79671e-09
Ncf1	-1.97272	8.95151e-11	1.80362e-09
Mal	-3.02237	9.02295e-11	1.81607e-09
Klf14	-3.77546	9.08242e-11	1.82609e-09
Brsk2	1.21199	9.0934e-11	1.82635e-09
B4galt6	0.917343	9.23033e-11	1.85187e-09
Smim24	-1.74213	9.28728e-11	1.86131e-09
Dbp	-1.99361	9.4153e-11	1.88453e-09
Spn	-2.25856	9.42315e-11	1.88453e-09
Rasgrp4	-2.00496	9.51755e-11	1.90139e-09
Gm8113	-2.29849	9.53268e-11	1.90239e-09
Atg16l1	0.676673	1.01028e-10	2.01352e-09
Lingo3	2.26177	1.01109e-10	2.01352e-09
Rnaset2b	-1.57361	1.03171e-10	2.05241e-09
Gm7324	7.17452	1.04204e-10	2.07077e-09
Snta1	-2.26948	1.09891e-10	2.18148e-09
Osbpl6	1.315	1.12677e-10	2.23442e-09
Lyrm9	0.908059	1.13308e-10	2.24456e-09
Gpr3	2.25852	1.15319e-10	2.27961e-09
Vit	-2.79411	1.15215e-10	2.27961e-09
Fitm1	-4.77785	1.16605e-10	2.30262e-09
Gm17084	-1.87072	1.18044e-10	2.32754e-09
Reck	-1.50993	1.18115e-10	2.32754e-09
Smtn	-2.2554	1.22489e-10	2.4097e-09
Tcerg1l	2.38277	1.2254e-10	2.4097e-09
Rasef	3.0111	1.23126e-10	2.41617e-09
Rassf9	-2.05782	1.23035e-10	2.41617e-09
Grin3a	2.17279	1.24413e-10	2.43889e-09
Adora2b	-2.74988	1.26735e-10	2.48182e-09
Ppox	-0.969393	1.2907e-10	2.52492e-09
Taf6l	-0.834552	1.3183e-10	2.57623e-09
Elavl2	1.64936	1.33519e-10	2.60652e-09
Btk	-2.44729	1.37517e-10	2.6818e-09
Als2cr12	-4.04573	1.39168e-10	2.71119e-09
Kcnn1	2.46869	1.40683e-10	2.73786e-09
Cacna1g	-3.01269	1.41127e-10	2.74083e-09
Slfn2	-2.31878	1.40987e-10	2.74083e-09
Zfp612	1.01237	1.41675e-10	2.74864e-09
Clec12a	-2.59466	1.43801e-10	2.78702e-09
6430531B16Rik	-2.47214	1.46669e-10	2.83967e-09
Gm4247	1.66791	1.47478e-10	2.85241e-09
Ddx1	0.867773	1.47897e-10	2.85758e-09
Psme2	-1.27594	1.48822e-10	2.8725e-09
Ntrk1	-2.38172	1.49083e-10	2.87459e-09
Anxa3	-1.71181	1.50232e-10	2.88786e-09
Gbp8	-2.61137	1.4997e-10	2.88786e-09
Mdn1	0.992479	1.50225e-10	2.88786e-09
Irf5	-1.92915	1.50714e-10	2.89417e-09
Mettl24	-2.33351	1.51866e-10	2.91289e-09
Sh3bp1	-2.03876	1.51999e-10	2.91289e-09
Lox	-1.91687	1.52622e-10	2.92187e-09
Srpk3	-2.57798	1.52933e-10	2.92484e-09
Egfl6	-2.15853	1.5335e-10	2.92984e-09
Selenom	-1.7319	1.54828e-10	2.95209e-09
Slc27a1	-1.84293	1.54807e-10	2.95209e-09
Ccdc189	-1.17052	1.58242e-10	3.01338e-09
Ptprn	1.58464	1.58363e-10	3.01338e-09
Card11	-2.8027	1.60403e-10	3.04911e-09
Fbln5	-1.92553	1.60825e-10	3.05405e-09
Arsi	-3.52885	1.63528e-10	3.10226e-09
Tcf7l2	-1.98239	1.64718e-10	3.12168e-09
Ptprn2	1.447	1.64908e-10	3.12213e-09
Fzd2	-2.56015	1.65995e-10	3.13957e-09
Abca9	-2.27521	1.6923e-10	3.19753e-09
Cacul1	0.636564	1.71686e-10	3.24068e-09
Ncoa7	1.1236	1.76004e-10	3.31554e-09
Xlr3c	2.81112	1.75941e-10	3.31554e-09
Klhdc7a	-3.1618	1.77316e-10	3.33692e-09
Slco5a1	1.72277	1.77764e-10	3.34199e-09
Asb1	1.07631	1.79346e-10	3.36838e-09
Snx22	-1.58869	1.82752e-10	3.42892e-09
Bmx	-2.48823	1.84618e-10	3.45844e-09
Syt15	-2.13236	1.84693e-10	3.45844e-09
Vgll3	-1.88187	1.8551e-10	3.4703e-09
Adamtsl3	-2.916	1.90785e-10	3.56543e-09
Lst1	-2.1471	1.94244e-10	3.62647e-09
Id3	-1.97873	1.94793e-10	3.63311e-09
Atp10a	-2.66843	1.95277e-10	3.63507e-09
Hadh	-2.25075	1.95284e-10	3.63507e-09
Gja4	-1.62961	1.97045e-10	3.66422e-09
Gpr37l1	-2.59721	1.99816e-10	3.71207e-09
Slc1a1	1.59049	2.0137e-10	3.73726e-09
Adgrd1	-1.95488	2.06325e-10	3.82545e-09
Sgcd	-2.21133	2.09338e-10	3.87749e-09
Rtl1	1.84057	2.10102e-10	3.88782e-09
Myt1	1.35922	2.10715e-10	3.89533e-09
Plau	-2.00013	2.14563e-10	3.96257e-09
S1pr3	-1.91874	2.15316e-10	3.97258e-09
Rragb	1.10891	2.16935e-10	3.99853e-09
Katnal1	0.992026	2.17797e-10	4.01048e-09
Stab1	-1.80869	2.18902e-10	4.02689e-09
Pdss1	0.956536	2.19416e-10	4.0324e-09
Abl2	1.2802	2.19722e-10	4.0341e-09
Rassf10	-2.74066	2.21711e-10	4.06664e-09
Smpx	-6.15931	2.34104e-10	4.28978e-09
Usp29	1.07859	2.38977e-10	4.37481e-09
Stum	-2.29249	2.39638e-10	4.38266e-09
Klf5	-1.96741	2.44404e-10	4.46547e-09
Rasgrf1	2.4235	2.45624e-10	4.48342e-09
Ostf1	-1.35023	2.46537e-10	4.49136e-09
Rnf225	1.35542	2.46353e-10	4.49136e-09
Ucp1	-5.99521	2.46864e-10	4.49298e-09
Epsti1	-2.68457	2.49103e-10	4.52935e-09
Gars	0.998357	2.49447e-10	4.53121e-09
Tspo	-2.15271	2.5e-10	4.53688e-09
Cryzl2	-1.82284	2.51759e-10	4.5644e-09
Rfxank	-0.959554	2.54165e-10	4.6036e-09
Mpp3	1.20462	2.59093e-10	4.68834e-09
Necab3	1.50128	2.61031e-10	4.71886e-09
Ror1	-2.1409	2.65764e-10	4.79982e-09
Tro	1.39295	2.69361e-10	4.86012e-09
Rnaset2a	-1.59362	2.74641e-10	4.95064e-09
Ushbp1	-2.24364	2.79636e-10	5.03586e-09
Gm7831	2.11065	2.82768e-10	5.08252e-09
Nkd1	-2.56001	2.82517e-10	5.08252e-09
Cx3cr1	-1.75464	2.84181e-10	5.10305e-09
Ubqln1	0.738757	2.85064e-10	5.11403e-09
Fhdc1	-2.31688	2.94199e-10	5.27289e-09
Sri	-1.06574	2.97577e-10	5.32835e-09
1500015O10Rik	-5.13917	3.0431e-10	5.44374e-09
Arhgap9	-2.45212	3.05719e-10	5.46375e-09
Des	-3.42607	3.07843e-10	5.49648e-09
Smim5	-2.49936	3.09822e-10	5.52657e-09
4930578C19Rik	-2.2889	3.14993e-10	5.61349e-09
Gm49146	-4.39812	3.16171e-10	5.62916e-09
Megf10	-1.82021	3.17846e-10	5.64829e-09
Ppm1l	1.31781	3.17789e-10	5.64829e-09
Acot2	-1.21549	3.21078e-10	5.70035e-09
Begain	1.88956	3.28102e-10	5.81955e-09
Hmcn1	-1.86704	3.32305e-10	5.88856e-09
Nr2f1	-1.97929	3.3709e-10	5.96774e-09
Usp51	1.35978	3.38394e-10	5.98518e-09
Tifab	-1.62789	3.413e-10	6.03092e-09
Eef2kmt	-1.29186	3.44588e-10	6.0833e-09
Rnf217	1.04324	3.44949e-10	6.08397e-09
Chst7	-1.47408	3.50566e-10	6.17148e-09
Lrp4	-1.54116	3.50361e-10	6.17148e-09
Fermt3	-1.89562	3.53163e-10	6.21138e-09
Mob1a	-0.865291	3.5948e-10	6.31658e-09
Elovl6	1.2352	3.62476e-10	6.36328e-09
Mbtps2	0.935307	3.65447e-10	6.40945e-09
Itih5	-1.82864	3.68882e-10	6.46368e-09
Cct8	0.788051	3.71463e-10	6.4968e-09
Spata13	-1.5402	3.71263e-10	6.4968e-09
I830077J02Rik	-2.0037	3.76625e-10	6.58097e-09
Mab21l2	1.39521	3.84254e-10	6.70804e-09
Rars	0.736591	3.87195e-10	6.75312e-09
P3h1	-1.1243	3.90517e-10	6.80475e-09
Ackr4	-2.07456	3.93417e-10	6.84895e-09
Crb1	2.27413	3.96684e-10	6.89944e-09
Tnxb	-2.70077	4.04782e-10	7.03379e-09
Diexf	0.703368	4.186e-10	7.26719e-09
Ptn	-2.11514	4.27016e-10	7.40647e-09
Plch1	1.66022	4.38091e-10	7.59155e-09
Synpo	-1.24975	4.50686e-10	7.80264e-09
Plekho2	-1.20568	4.61652e-10	7.98514e-09
Scamp2	-1.24459	4.63825e-10	8.01536e-09
Abce1	0.791259	4.68895e-10	8.09554e-09
Wnt4	-3.90628	4.70925e-10	8.12313e-09
C1ql1	2.07622	4.75174e-10	8.18142e-09
Efemp1	-2.87111	4.74968e-10	8.18142e-09
Nfe2	-3.07788	4.84567e-10	8.33553e-09
Npnt	-2.16034	4.86404e-10	8.35949e-09
Pkn3	-1.88463	4.91509e-10	8.43951e-09
Fgl2	-2.63964	4.96789e-10	8.50689e-09
H2-Q4	-2.46276	4.96562e-10	8.50689e-09
Wdr59	0.588284	4.96584e-10	8.50689e-09
Lvrn	-2.8659	4.97879e-10	8.51781e-09
Rrp1b	1.14367	5.11429e-10	8.74167e-09
Sphk1	-1.38971	5.1485e-10	8.79216e-09
Lig4	0.899318	5.20619e-10	8.88262e-09
Ube2l6	-1.46048	5.23324e-10	8.92068e-09
Olfml2a	-2.25675	5.28287e-10	8.98899e-09
Sfxn1	0.82554	5.27823e-10	8.98899e-09
Jag1	-1.49015	5.30668e-10	9.02136e-09
Rap1a	-1.13601	5.38631e-10	9.14847e-09
Nckap1	0.599554	5.54229e-10	9.4049e-09
Caskin2	-1.76721	5.58646e-10	9.47132e-09
Armc9	1.15194	5.64476e-10	9.56153e-09
Myh11	-2.55207	5.6633e-10	9.58432e-09
Isg15	-2.36267	5.67521e-10	9.59584e-09
Tead2	-1.66113	5.681e-10	9.59702e-09
Amph	1.22152	5.70747e-10	9.63308e-09
Slc7a1	1.66565	5.74873e-10	9.69403e-09
Tek	-2.20812	5.88819e-10	9.92031e-09
Bcas1	-2.15792	5.89405e-10	9.9213e-09
Lss	1.69444	5.9778e-10	1.00533e-08
Hoxb9	-3.5403	6.25611e-10	1.05119e-08
Add3	-0.816844	6.40108e-10	1.07367e-08
Gbp10	-5.54146	6.40127e-10	1.07367e-08
Plac8	-2.83575	6.49704e-10	1.08876e-08
Tmem74	1.27548	6.51685e-10	1.09111e-08
Itga7	-1.91798	6.55418e-10	1.09545e-08
Ttyh2	-1.44563	6.55443e-10	1.09545e-08
Gm3696	1.39321	6.5826e-10	1.09854e-08
Mfsd2a	2.61388	6.58459e-10	1.09854e-08
Mall	-2.07774	6.64919e-10	1.10834e-08
Chn1	1.07616	6.6756e-10	1.11175e-08
Mmp9	-3.12982	6.72695e-10	1.11931e-08
H2-M3	-2.16602	6.73656e-10	1.11992e-08
Hoxb8	-3.47535	6.85345e-10	1.13835e-08
Gsn	-1.91439	6.8815e-10	1.14141e-08
Sost	-4.68638	6.88397e-10	1.14141e-08
Thbs2	-2.16846	6.99842e-10	1.15936e-08
Hivep2	1.00046	7.12887e-10	1.17993e-08
Clec10a	-2.4769	7.15057e-10	1.18248e-08
Bpnt1	0.824777	7.42132e-10	1.22618e-08
Abca8a	-2.80129	7.47179e-10	1.23344e-08
Abi2	0.912422	7.47942e-10	1.23361e-08
Gm8756	2.07248	7.48632e-10	1.23367e-08
Lypd2	-4.8799	7.57925e-10	1.24789e-08
Rara	-1.27314	7.68871e-10	1.26481e-08
Lin28b	1.96374	7.70874e-10	1.26699e-08
Rab19	-3.01263	7.73893e-10	1.27085e-08
B3gnt9	-1.28562	7.77567e-10	1.27577e-08
Usp44	1.46926	7.90959e-10	1.29661e-08
Stxbp6	-1.56189	7.99842e-10	1.31003e-08
Csnk1g3	0.737614	8.11147e-10	1.32739e-08
Arhgef16	-2.74825	8.12781e-10	1.32891e-08
Foxk2	0.897651	8.25581e-10	1.3475e-08
Nxf3	2.58751	8.25494e-10	1.3475e-08
Rtp4	-2.14088	8.3374e-10	1.35845e-08
Taf4b	1.40535	8.33639e-10	1.35845e-08
Gm49336	0.77593	8.36116e-10	1.36115e-08
Klf2	-2.42031	8.47929e-10	1.37919e-08
Prss23	-1.53648	8.5444e-10	1.38858e-08
Gspt2	0.833394	8.60962e-10	1.39797e-08
Dlx2	-1.80222	8.63208e-10	1.40041e-08
Nr0b1	-6.58425	8.64307e-10	1.40098e-08
Grap	-2.59589	8.75002e-10	1.4171e-08
Pde10a	1.54931	8.85943e-10	1.43358e-08
Crispld2	-2.00132	8.94129e-10	1.44559e-08
Cd37	-3.12496	9.05086e-10	1.46204e-08
Car9	-2.07735	9.08943e-10	1.46701e-08
Plaa	0.745253	9.15659e-10	1.47659e-08
Eda2r	1.76478	9.28487e-10	1.49542e-08
Tspan32	-2.72236	9.28927e-10	1.49542e-08
Thrsp	-3.49327	9.45309e-10	1.52049e-08
Unc13a	1.56752	9.55484e-10	1.53555e-08
Ano4	1.21455	9.5804e-10	1.53834e-08
Klf10	-0.963599	9.95864e-10	1.59771e-08
4930469K13Rik	-2.50228	9.97115e-10	1.59836e-08
Sirpa	-1.53987	1.00634e-09	1.61177e-08
Ccnd3	-1.67638	1.0108e-09	1.61754e-08
Rinl	-2.13558	1.02578e-09	1.64011e-08
Htr2c	2.92183	1.03501e-09	1.65346e-08
Rassf8	-1.4246	1.03766e-09	1.65629e-08
Sv2c	1.6322	1.04019e-09	1.65893e-08
Plin1	-4.49241	1.05419e-09	1.67982e-08
Stat1	-1.68451	1.05605e-09	1.68136e-08
Ifi27	-2.15219	1.06644e-09	1.69648e-08
Smim13	0.819814	1.07316e-09	1.70573e-08
Pyroxd2	-2.34979	1.08103e-09	1.71678e-08
Arhgap4	-2.14897	1.08304e-09	1.71853e-08
Rfx2	-1.39987	1.09464e-09	1.73547e-08
Nup93	1.51023	1.09957e-09	1.74183e-08
Evi2b	-2.78315	1.10147e-09	1.74319e-08
Gm5466	2.01624	1.10229e-09	1.74319e-08
Polr1b	0.798644	1.10689e-09	1.74899e-08
Csf1	-1.28478	1.11467e-09	1.75913e-08
Gnai2	-0.825776	1.11517e-09	1.75913e-08
H2afv	-1.475	1.11747e-09	1.76128e-08
Rgs18	-3.28759	1.12891e-09	1.77783e-08
Rbp7	-3.24909	1.13166e-09	1.78066e-08
Fxr2	0.559827	1.13825e-09	1.78954e-08
Tph2	1.9742	1.15736e-09	1.81806e-08
Pamr1	-2.30264	1.15898e-09	1.81908e-08
Lcp1	-2.04047	1.16197e-09	1.82226e-08
Trmt6	0.90144	1.17467e-09	1.84064e-08
Cdkn1c	-2.25999	1.17609e-09	1.84133e-08
Dlgap2	1.75547	1.17719e-09	1.84153e-08
Id2	-2.3162	1.18225e-09	1.8479e-08
Zfp786	0.980935	1.18824e-09	1.85572e-08
March6	0.726979	1.19555e-09	1.86559e-08
Adcy7	-1.32412	1.19892e-09	1.86931e-08
Srp72	0.533176	1.2276e-09	1.91243e-08
Ace2	-2.83516	1.23516e-09	1.92262e-08
Rhoh	-2.32605	1.27637e-09	1.98512e-08
Lgi2	1.57271	1.28395e-09	1.99527e-08
Itpr3	-1.68722	1.28882e-09	2.00118e-08
Tpp2	0.615915	1.30844e-09	2.02997e-08
Kif3c	0.962633	1.32251e-09	2.05011e-08
Gabrg2	1.17526	1.32391e-09	2.05058e-08
Tsr1	0.808465	1.34032e-09	2.0743e-08
Nudcd1	0.867024	1.34352e-09	2.07754e-08
Frrs1l	1.36701	1.36119e-09	2.10314e-08
Phf11b	-2.87745	1.39533e-09	2.15412e-08
Atp8b2	0.93365	1.40557e-09	2.16815e-08
Dnah8	-2.39859	1.41192e-09	2.17616e-08
Tead3	-1.96792	1.41574e-09	2.18026e-08
Mef2c	-1.62791	1.42058e-09	2.18594e-08
Nod1	-1.67654	1.44093e-09	2.21543e-08
Apobr	-1.836	1.45681e-09	2.23801e-08
Kbtbd13	-3.03503	1.47157e-09	2.25885e-08
Pdgfb	-1.7881	1.47767e-09	2.26598e-08
S1pr1	-2.21899	1.47863e-09	2.26598e-08
Lrp8	1.66075	1.48424e-09	2.27274e-08
Ccnd2	-2.10541	1.49616e-09	2.28913e-08
Myl1	-5.36096	1.50464e-09	2.30023e-08
Polr1e	0.988406	1.51628e-09	2.31614e-08
Scg3	0.968663	1.52796e-09	2.33209e-08
Gm13841	8.21376	1.55879e-09	2.37529e-08
Gm8210	8.21376	1.55879e-09	2.37529e-08
Rin2	-1.5073	1.5977e-09	2.43261e-08
Cntn1	1.1572	1.60315e-09	2.43893e-08
Bmf	-1.08641	1.60996e-09	2.44732e-08
Gm19935	-2.96856	1.62527e-09	2.46675e-08
Metrnl	-1.88681	1.62536e-09	2.46675e-08
Htra3	-2.52812	1.64296e-09	2.49145e-08
Tnmd	-3.7087	1.65859e-09	2.51313e-08
Timp3	-1.36541	1.68161e-09	2.54595e-08
Phykpl	0.739085	1.73338e-09	2.62222e-08
Hspa4	0.686004	1.75114e-09	2.64697e-08
Pld4	-2.16727	1.75595e-09	2.65211e-08
Pank3	1.06769	1.77749e-09	2.68248e-08
Mfap5	-2.06743	1.7975e-09	2.7105e-08
Slc29a2	1.02413	1.81169e-09	2.72972e-08
Tbc1d4	-1.85685	1.83898e-09	2.76863e-08
Scrt2	1.97406	1.84661e-09	2.77788e-08
Ankrd34b	1.46569	1.84893e-09	2.77915e-08
Cd53	-2.08117	1.89279e-09	2.84281e-08
Pcgf3	0.66815	1.90236e-09	2.8549e-08
B3galt1	1.19174	1.91299e-09	2.86857e-08
Hs3st1	-1.75218	1.92072e-09	2.87787e-08
2010005H15Rik	-3.89613	1.95674e-09	2.92951e-08
Myoz2	-5.06594	1.95866e-09	2.93005e-08
Gm11627	-3.79396	2.01129e-09	3.00401e-08
Gm11885	1.94927	2.01002e-09	3.00401e-08
Kcnn4	-2.09419	2.01728e-09	3.01056e-08
Ebi3	-1.61907	2.02236e-09	3.01575e-08
Nexn	-2.91889	2.04478e-09	3.04677e-08
Hspa12b	-1.23577	2.06145e-09	3.06918e-08
Kcne4	-1.91907	2.10633e-09	3.13352e-08
Ly6d	-5.17471	2.11894e-09	3.14978e-08
Mei4	1.36581	2.13476e-09	3.1708e-08
Gabrb3	1.20123	2.13964e-09	3.17305e-08
Syt1	1.09529	2.13802e-09	3.17305e-08
Ncf2	-1.53157	2.17593e-09	3.22431e-08
Lrrk2	-1.76833	2.22633e-09	3.29641e-08
Cd83	-2.03443	2.23295e-09	3.30361e-08
Evx2	3.85907	2.23824e-09	3.30883e-08
Tmem109	-1.02816	2.24462e-09	3.31565e-08
Cdh11	-1.85397	2.25571e-09	3.32943e-08
Faxc	1.60065	2.27044e-09	3.34855e-08
Selenoi	1.0708	2.27796e-09	3.357e-08
Gm12216	-2.18255	2.28121e-09	3.35917e-08
Htr4	2.8297	2.28811e-09	3.36669e-08
Zfp280b	0.815398	2.32974e-09	3.42526e-08
Ctxn3	-4.42872	2.33273e-09	3.42698e-08
Adamts16	-2.70116	2.34364e-09	3.43987e-08
Itga6	-1.30609	2.34516e-09	3.43987e-08
Tmem173	-1.4918	2.3478e-09	3.44106e-08
Arhgap30	-2.25077	2.38946e-09	3.4994e-08
Car5b	-1.83112	2.41451e-09	3.53334e-08
Pgghg	-1.0585	2.43421e-09	3.5594e-08
Acot1	-2.16322	2.45846e-09	3.59206e-08
Unc93a	2.32037	2.51947e-09	3.67835e-08
Dmd	-1.71798	2.53745e-09	3.70172e-08
Trpv2	0.891732	2.545e-09	3.70987e-08
Sytl2	-2.97874	2.56437e-09	3.73521e-08
Myom1	-2.82526	2.5931e-09	3.77414e-08
Rab3a	1.10625	2.60265e-09	3.78511e-08
Ncan	1.77587	2.63691e-09	3.83197e-08
4933407L21Rik	-1.93386	2.6422e-09	3.83669e-08
Nckap5	-2.84992	2.65258e-09	3.8488e-08
Slc2a6	1.38921	2.67738e-09	3.88179e-08
Trmt10a	0.903822	2.68182e-09	3.88523e-08
Glra2	2.30641	2.68919e-09	3.89292e-08
Cul5	0.677655	2.73039e-09	3.94648e-08
Gm266	-2.58822	2.72847e-09	3.94648e-08
Snap91	1.11668	2.73728e-09	3.9534e-08
Casq1	-4.38605	2.74674e-09	3.96402e-08
Glmp	-0.935944	2.76789e-09	3.99149e-08
B4galnt3	-2.38551	2.7758e-09	3.99978e-08
Dnah7b	-1.58668	2.78002e-09	3.99978e-08
Sh3gl1	-0.673622	2.77945e-09	3.99978e-08
Adamts14	-2.07846	2.79466e-09	4.01778e-08
Tnc	-2.49692	2.81593e-09	4.04526e-08
Fgfrl1	-2.29684	2.84223e-09	4.07994e-08
Slc24a2	1.93519	2.85763e-09	4.09891e-08
Eml6	1.42159	2.86315e-09	4.1037e-08
Hmg20b	-0.799128	2.88994e-09	4.13895e-08
Rnf213	-1.77224	2.89832e-09	4.14779e-08
Mpo	-3.35453	2.97324e-09	4.25177e-08
Adra1a	-3.02688	2.98456e-09	4.26472e-08
Prmt3	0.780564	2.98943e-09	4.26845e-08
Adat1	0.979806	2.99968e-09	4.27984e-08
Acsbg1	-2.27624	3.04953e-09	4.34289e-08
Csf2rb	-2.39512	3.05311e-09	4.34289e-08
Cyb561a3	-1.23047	3.05089e-09	4.34289e-08
Ly6a	-2.31008	3.04901e-09	4.34289e-08
P2rx5	-2.79683	3.10261e-09	4.40997e-08
Pacsin1	1.51975	3.13303e-09	4.44985e-08
Slc43a3	-1.54414	3.16167e-09	4.48714e-08
Casq2	-4.07423	3.1704e-09	4.49614e-08
Eci1	-2.2381	3.20365e-09	4.53987e-08
Akr1cl	-4.85138	3.20634e-09	4.54026e-08
Zfp7	0.896971	3.23123e-09	4.57207e-08
Mtmr7	1.07356	3.23783e-09	4.57796e-08
Armc6	0.963839	3.27403e-09	4.62567e-08
Mgarp	-4.45097	3.27952e-09	4.62995e-08
Kcnk13	-2.18896	3.29109e-09	4.6428e-08
Gm2974	1.9543	3.34902e-09	4.71746e-08
Steap1	-3.56546	3.3486e-09	4.71746e-08
Sox17	-2.39849	3.37453e-09	4.74983e-08
1700020L24Rik	-1.88655	3.4044e-09	4.78472e-08
Mtrr	0.768612	3.40365e-09	4.78472e-08
Pth1r	-1.94117	3.40773e-09	4.78582e-08
Cacna2d1	0.900261	3.41723e-09	4.79558e-08
Vwf	-1.82739	3.4558e-09	4.84611e-08
9330182L06Rik	1.26583	3.48965e-09	4.88992e-08
Prps1	0.745766	3.5481e-09	4.96813e-08
Ltc4s	-2.0651	3.57346e-09	4.99992e-08
Ptpn6	-2.42061	3.5784e-09	5.00311e-08
Robo4	-1.85929	3.58873e-09	5.01383e-08
Car3	-4.38318	3.60628e-09	5.03461e-08
S100a9	-4.87846	3.62017e-09	5.05026e-08
Tcaf2	-1.42211	3.64013e-09	5.07435e-08
Cryba4	-3.30444	3.66521e-09	5.10552e-08
Fbxl19	0.959128	3.7069e-09	5.15977e-08
Odf3l1	-3.59196	3.75235e-09	5.21917e-08
Tmem51	-1.62228	3.75871e-09	5.22416e-08
Akap11	0.921147	3.79833e-09	5.27534e-08
Ngp	-5.71856	3.83917e-09	5.32812e-08
Dock2	-2.12813	3.84551e-09	5.33298e-08
Ltbp1	-1.24123	3.87412e-09	5.36871e-08
Nfia	-1.56658	3.88009e-09	5.37302e-08
Zfp36l2	-1.40889	3.99616e-09	5.52968e-08
Ppid	0.715732	4.08783e-09	5.65222e-08
Tbc1d20	-0.73889	4.09072e-09	5.65222e-08
Cst7	-2.79552	4.12023e-09	5.68881e-08
Ddx55	0.682576	4.15046e-09	5.72636e-08
Wdhd1	1.22402	4.26198e-09	5.87591e-08
Rin3	-1.5202	4.26525e-09	5.87612e-08
Dnajc6	1.05033	4.27866e-09	5.89028e-08
Sdad1	0.960857	4.2847e-09	5.89428e-08
Myl12a	-1.32806	4.35488e-09	5.98644e-08
Zfp131	0.635292	4.3759e-09	6.01095e-08
Gsap	-1.50932	4.38415e-09	6.01751e-08
Tcirg1	-1.46321	4.38707e-09	6.01751e-08
Dppa2	1.81617	4.40597e-09	6.03903e-08
Parp3	-1.64627	4.47676e-09	6.1316e-08
Dhx36	0.63595	4.55904e-09	6.23975e-08
Tdrkh	0.914804	4.57548e-09	6.2577e-08
Wdfy2	-0.632574	4.5947e-09	6.27943e-08
Itgb7	-3.20956	4.61479e-09	6.29773e-08
Optc	1.98531	4.61157e-09	6.29773e-08
Bcl2l2	0.477725	4.65636e-09	6.34986e-08
Pknox2	-1.11784	4.66691e-09	6.35964e-08
Btbd8	1.05745	4.67188e-09	6.3618e-08
Sh3pxd2a	-1.04142	4.68286e-09	6.37214e-08
Tmem182	-4.77743	4.69955e-09	6.39024e-08
Map2	1.21338	4.70898e-09	6.3984e-08
Ramp1	-1.92295	4.71236e-09	6.3984e-08
Tunar	1.74646	4.71812e-09	6.40161e-08
Ehd2	-1.51164	4.73907e-09	6.4254e-08
Ppp1r14c	-1.61126	4.76775e-09	6.45963e-08
Kctd14	-2.09536	4.81315e-09	6.51645e-08
Srm	1.18452	4.84967e-09	6.56117e-08
Sv2a	1.08933	4.94907e-09	6.69084e-08
Fzd8	-2.06722	4.9647e-09	6.70715e-08
Mcoln2	-3.09648	5.02866e-09	6.78869e-08
Hcst	-2.32617	5.0768e-09	6.84386e-08
Scn3a	1.53037	5.07574e-09	6.84386e-08
Mfsd14b	-0.693176	5.14382e-09	6.92924e-08
BC064078	-1.92981	5.18597e-09	6.98102e-08
Vsir	-1.68667	5.21583e-09	7.01621e-08
Elp1	0.712959	5.25749e-09	7.06719e-08
Zbp1	-2.70362	5.3043e-09	7.12502e-08
Cxcr3	-3.50268	5.32278e-09	7.14475e-08
Ccdc12	-0.942602	5.35149e-09	7.17816e-08
Elavl4	1.27143	5.40355e-09	7.24283e-08
Mylpf	-4.85988	5.46537e-09	7.32048e-08
Pparg	-2.59002	5.51023e-09	7.37533e-08
Galnt9	1.77654	5.524e-09	7.3885e-08
Ifitm6	-2.96687	5.65492e-09	7.55824e-08
Actr3b	1.28301	5.67949e-09	7.58569e-08
Frmd6	-1.27026	5.70286e-09	7.6115e-08
Nphp1	-0.945059	5.89682e-09	7.8648e-08
Ppat	1.05177	5.91769e-09	7.88705e-08
Acvr1c	-2.77547	6.08677e-09	8.10665e-08
Ets1	-1.82284	6.17304e-09	8.21574e-08
Abca5	1.1523	6.21856e-09	8.27047e-08
Cd180	-2.36168	6.26896e-09	8.33161e-08
Agtr1b	-4.02298	6.2905e-09	8.35434e-08
Wdr5b	-0.714974	6.34341e-09	8.41866e-08
Ly6c2	-3.55852	6.354e-09	8.42678e-08
Dhrs7	-1.30514	6.36944e-09	8.4413e-08
Gas2l3	-1.36467	6.37987e-09	8.44917e-08
Gbp4	-2.13487	6.38843e-09	8.45456e-08
Klhl14	-4.09507	6.4172e-09	8.48667e-08
Rnf215	-0.792923	6.45707e-09	8.5334e-08
Dlgap1	0.740189	6.50667e-09	8.58972e-08
Tgtp2	-3.05324	6.50882e-09	8.58972e-08
Syt6	2.87506	6.53441e-09	8.61745e-08
Abi3	-1.98494	6.55989e-09	8.645e-08
Sybu	1.18042	6.63903e-09	8.74317e-08
Podxl	-1.33781	6.69385e-09	8.8092e-08
Smarcc1	1.09303	6.76401e-09	8.89531e-08
Lrrtm1	-2.05472	6.82572e-09	8.9702e-08
Olfm4	-4.0428	6.8382e-09	8.98032e-08
Cox6a2	-4.94681	6.85979e-09	9.0024e-08
Bmp4	-2.42599	6.97795e-09	9.15108e-08
Ccdc157	-1.02369	6.99269e-09	9.16403e-08
Wnt11	-1.82329	7.03902e-09	9.21833e-08
Slc31a2	-1.03226	7.12704e-09	9.32711e-08
Stk32a	1.11597	7.13839e-09	9.33546e-08
Kcnc1	1.46058	7.17411e-09	9.37566e-08
Slc38a11	1.56484	7.18565e-09	9.38422e-08
Sntb2	-0.891991	7.21876e-09	9.42093e-08
Cpeb4	1.06707	7.22614e-09	9.42402e-08
Npw	3.73786	7.26564e-09	9.46898e-08
Rpusd2	1.00638	7.31357e-09	9.52485e-08
Kcnk3	-2.83086	7.37014e-09	9.59189e-08
AI464131	-1.70953	7.45755e-09	9.69894e-08
Gjb5	-3.13823	7.47417e-09	9.71384e-08
Fndc9	1.64284	7.56948e-09	9.83092e-08
Acap3	1.01538	7.58655e-09	9.84629e-08
Myrip	1.12044	7.6737e-09	9.95253e-08
Elovl4	1.43519	7.68411e-09	9.95918e-08
Shisa5	-1.24449	7.93429e-09	1.02764e-07
Blzf1	0.493651	7.9727e-09	1.0319e-07
Il33	-2.20871	8.00758e-09	1.0357e-07
Golim4	0.55254	8.25688e-09	1.06721e-07
Gpr34	-2.05565	8.28115e-09	1.06962e-07
Hoxa1	-2.19434	8.34616e-09	1.07727e-07
Otop1	-4.12958	8.38393e-09	1.08141e-07
Cox8b	-5.30086	8.50367e-09	1.0961e-07
Col9a3	-1.99517	8.52431e-09	1.09801e-07
Syngr2	-1.08485	8.53784e-09	1.099e-07
Spsb1	-1.55423	8.62176e-09	1.10904e-07
Atp2a3	-2.49925	8.64015e-09	1.11065e-07
Plac9b	-2.498	8.70344e-09	1.11802e-07
Lhx3	3.29722	9.29326e-09	1.19297e-07
She	-1.4798	9.3436e-09	1.19862e-07
Ctps	1.02812	9.51161e-09	1.21934e-07
Camsap2	0.75302	9.57315e-09	1.22639e-07
6030458C11Rik	0.573636	9.71801e-09	1.2441e-07
Ahnak	-1.47361	9.75041e-09	1.2474e-07
Ctnna3	-2.2362	9.82607e-09	1.25623e-07
4931406P16Rik	-0.732707	9.89454e-09	1.26412e-07
Itgav	-1.6111	9.93148e-09	1.26717e-07
Tbc1d2b	-1.32139	9.93182e-09	1.26717e-07
Mex3a	1.52658	1.02925e-08	1.3123e-07
Nsun2	0.839145	1.03278e-08	1.31501e-07
Plk3	1.57062	1.03231e-08	1.31501e-07
Nefl	1.66548	1.0351e-08	1.31707e-07
Vgf	2.27767	1.03824e-08	1.32017e-07
Akr1b10	-1.77075	1.03924e-08	1.32055e-07
Copz2	-1.97698	1.0468e-08	1.32926e-07
Ctdsp1	-1.56502	1.06368e-08	1.34979e-07
Id1	-1.83969	1.07095e-08	1.35811e-07
Ccl11	-2.45231	1.07668e-08	1.36393e-07
Cd177	-4.37738	1.077e-08	1.36393e-07
Gja3	-3.25626	1.09064e-08	1.38028e-07
Kdr	-1.82081	1.11391e-08	1.40879e-07
Ica1	0.801306	1.12828e-08	1.42599e-07
Htra1	-2.13319	1.13509e-08	1.43364e-07
Tub	1.11198	1.1563e-08	1.45945e-07
Mybpc1	-5.22079	1.16202e-08	1.46569e-07
Plod2	-1.43316	1.16682e-08	1.47076e-07
Socs4	0.861083	1.17169e-08	1.4759e-07
Neto1	2.03497	1.17548e-08	1.47969e-07
Srrm3	1.55856	1.18532e-08	1.49108e-07
Ccl5	-3.09146	1.19605e-08	1.50357e-07
Npy1r	1.9349	1.20679e-08	1.5155e-07
Scn1a	1.64024	1.20715e-08	1.5155e-07
Pdk4	-3.2934	1.20844e-08	1.51611e-07
Celf3	1.41809	1.21819e-08	1.52732e-07
Fcgrt	-1.99445	1.2249e-08	1.53471e-07
Lctl	-5.53364	1.22658e-08	1.5358e-07
Smyd5	0.837603	1.23417e-08	1.54428e-07
Dnajc4	-1.02422	1.2488e-08	1.56148e-07
Tcf7l1	-2.02025	1.24959e-08	1.56148e-07
Akap6	1.23938	1.2525e-08	1.56409e-07
Gnl3l	0.964764	1.26536e-08	1.5791e-07
Arhgef9	0.726367	1.26906e-08	1.58266e-07
Lmo4	-1.27344	1.29777e-08	1.6174e-07
Pofut2	-0.821031	1.29875e-08	1.61755e-07
Peli3	1.01654	1.31185e-08	1.63278e-07
Pprc1	0.908163	1.31436e-08	1.63483e-07
Eomes	-3.64577	1.32973e-08	1.65285e-07
Kcnk6	-1.27741	1.33941e-08	1.66379e-07
Kcnd2	1.33097	1.34294e-08	1.66707e-07
Cdh19	-2.54255	1.35691e-08	1.6833e-07
Zbtb25	0.669353	1.3669e-08	1.69458e-07
Ctsk	-1.67907	1.38199e-08	1.71215e-07
Ndrg3	0.767407	1.42521e-08	1.76455e-07
Kcnj6	2.03594	1.44303e-08	1.78543e-07
Cd3d	-2.72032	1.44924e-08	1.79075e-07
Zfp239	1.30057	1.4488e-08	1.79075e-07
4921536K21Rik	1.29748	1.45524e-08	1.79699e-07
Gm49394	-5.47624	1.46057e-08	1.80239e-07
Renbp	-0.980895	1.4618e-08	1.80273e-07
Polr3h	-2.61161	1.46849e-08	1.80979e-07
Irgm2	-2.19863	1.47512e-08	1.81677e-07
Atf2	0.669162	1.48433e-08	1.82692e-07
Nop14	0.872426	1.48763e-08	1.82979e-07
Gdap1	1.15613	1.52404e-08	1.87334e-07
Ppp2r5e	0.498923	1.5311e-08	1.8808e-07
Gm3667	1.27661	1.53541e-08	1.88486e-07
Irf8	-2.11383	1.54791e-08	1.89897e-07
Igtp	-2.2426	1.55707e-08	1.90896e-07
Heg1	-1.65321	1.56462e-08	1.91696e-07
Zfp651	-0.886331	1.56786e-08	1.91968e-07
Strbp	0.744559	1.57146e-08	1.92284e-07
Naga	-0.796646	1.58137e-08	1.93371e-07
Wnt9a	-1.69313	1.58555e-08	1.93756e-07
Trim5	-2.36507	1.59538e-08	1.94831e-07
Mfge8	-1.61364	1.59943e-08	1.95199e-07
Bmp6	-1.98283	1.61725e-08	1.97118e-07
Tyrobp	-1.8221	1.61717e-08	1.97118e-07
P2ry12	-1.72959	1.62236e-08	1.97612e-07
Slc36a2	-4.33598	1.62843e-08	1.98224e-07
Syt4	1.5057	1.63963e-08	1.99458e-07
Akap17b	0.86855	1.64277e-08	1.99711e-07
Adig	-4.37635	1.6471e-08	2.00108e-07
Gpr26	2.16178	1.66888e-08	2.02623e-07
Spaar	-1.85357	1.67144e-08	2.02803e-07
Irak3	-1.42158	1.69439e-08	2.05455e-07
Impact	1.09567	1.70418e-08	2.0651e-07
Clic6	-2.96864	1.73173e-08	2.09713e-07
Grm5	2.10708	1.73532e-08	2.10012e-07
Sla	-1.78557	1.73734e-08	2.10122e-07
2310057M21Rik	0.874466	1.7427e-08	2.10635e-07
Rest	-1.69162	1.74669e-08	2.10982e-07
Cend1	1.22603	1.76398e-08	2.12882e-07
Plekhf1	-2.36327	1.76469e-08	2.12882e-07
Tgif1	-1.56071	1.78678e-08	2.15409e-07
Ecpas	0.662511	1.7944e-08	2.1619e-07
Ccdc92	1.24282	1.79587e-08	2.16228e-07
Il6st	-1.15334	1.81148e-08	2.17969e-07
Pced1b	-1.68714	1.8236e-08	2.19287e-07
Tma16	0.710964	1.83799e-08	2.20875e-07
Reep2	1.12216	1.85028e-08	2.22211e-07
Atcay	0.962081	1.85578e-08	2.22729e-07
Rtl3	-3.58574	1.89499e-08	2.2729e-07
Ank2	0.937064	1.9035e-08	2.28166e-07
Rrp12	1.10876	1.90484e-08	2.28181e-07
Sp100	-2.23916	1.908e-08	2.28414e-07
1110032F04Rik	1.81428	1.92249e-08	2.30002e-07
Dixdc1	0.907443	1.92821e-08	2.30539e-07
B3gnt8	-1.41868	1.93942e-08	2.31733e-07
Atp2c2	2.74519	1.95392e-08	2.33317e-07
Twf2	-0.97356	1.96279e-08	2.34228e-07
Tlr2	-1.80625	2.00512e-08	2.39128e-07
Gapt	-2.86802	2.04388e-08	2.43596e-07
Yap1	-1.86392	2.05055e-08	2.44236e-07
Prkcz	0.884133	2.06949e-08	2.46336e-07
Arsj	-2.11109	2.07386e-08	2.467e-07
Pafah1b2	0.859994	2.07754e-08	2.46982e-07
Casp8	-1.89288	2.09857e-08	2.49325e-07
Galnt18	-1.66158	2.10922e-08	2.50432e-07
Ccdc88b	-1.85612	2.11086e-08	2.50469e-07
Flvcr1	0.956546	2.11541e-08	2.5085e-07
Trim9	1.23257	2.12097e-08	2.51351e-07
Ttbk2	0.958369	2.13361e-08	2.5269e-07
Galnt6	-1.67062	2.15884e-08	2.55357e-07
Itgb2	-1.89608	2.1581e-08	2.55357e-07
Plekhf2	-0.912537	2.16049e-08	2.55391e-07
Rhox5	2.07505	2.16187e-08	2.55394e-07
Hcar1	-4.22989	2.21562e-08	2.61579e-07
Ric3	0.780254	2.21905e-08	2.61656e-07
Sstr3	3.05536	2.21803e-08	2.61656e-07
Tceal6	1.40303	2.22372e-08	2.61961e-07
Vasp	-0.777318	2.22442e-08	2.61961e-07
Fabp4	-3.83321	2.22656e-08	2.62049e-07
Nxpe3	0.915855	2.23085e-08	2.6239e-07
Chrnb2	1.0539	2.25065e-08	2.64553e-07
Sptbn2	1.35215	2.25939e-08	2.65415e-07
Slc50a1	-0.862689	2.29686e-08	2.69649e-07
Tmem63c	1.53577	2.29946e-08	2.69785e-07
Bhlha15	2.42077	2.30471e-08	2.70113e-07
Vill	-1.52238	2.30513e-08	2.70113e-07
Kcna2	-1.74067	2.31304e-08	2.70872e-07
Il10ra	-1.93444	2.32073e-08	2.71603e-07
Dapl1	-2.96946	2.32864e-08	2.7236e-07
Chp2	-2.6675	2.33102e-08	2.72468e-07
Pdzd8	0.577537	2.33356e-08	2.72596e-07
Gm3411	1.71364	2.34043e-08	2.73229e-07
Tmprss5	-2.23036	2.34292e-08	2.73351e-07
D10Wsu102e	0.776169	2.35417e-08	2.74492e-07
Mapk8ip2	1.16349	2.36294e-08	2.75344e-07
Ankrd44	-1.12829	2.38493e-08	2.77736e-07
Slc28a2	-3.04904	2.39037e-08	2.78196e-07
Pon2	-1.69595	2.39524e-08	2.7859e-07
Itgb8	-1.88288	2.41174e-08	2.80337e-07
Myo10	-1.47048	2.41919e-08	2.81029e-07
Gopc	0.481388	2.42652e-08	2.81706e-07
Ccp110	0.745856	2.42826e-08	2.81735e-07
Ccdc187	1.96524	2.43214e-08	2.82012e-07
Rnft2	1.03203	2.44893e-08	2.83783e-07
Nop2	0.925493	2.4688e-08	2.8591e-07
Prr5l	-1.95965	2.47711e-08	2.86696e-07
Gm19410	2.92133	2.50942e-08	2.90257e-07
Cited2	1.0015	2.51393e-08	2.906e-07
Antxr2	-1.62005	2.5204e-08	2.90991e-07
Zfp605	0.845181	2.51965e-08	2.90991e-07
Stap1	-1.69517	2.54828e-08	2.94029e-07
Zfp248	0.764066	2.57674e-08	2.9713e-07
Prmt9	0.460101	2.58303e-08	2.97673e-07
Mamstr	-1.92958	2.59011e-08	2.98307e-07
Mrvi1	-1.70527	2.6418e-08	3.04074e-07
Xpot	0.680981	2.65134e-08	3.04985e-07
Klf4	-1.9112	2.70062e-08	3.10464e-07
Asl	1.86975	2.71863e-08	3.12344e-07
Pgbd5	1.01421	2.751e-08	3.1587e-07
Pdlim4	-1.53718	2.77598e-08	3.18544e-07
Lair1	-1.6347	2.80932e-08	3.22173e-07
Caprin1	0.623875	2.8156e-08	3.22696e-07
Gm49353	1.72671	2.83633e-08	3.24677e-07
Nos3	-1.61843	2.83543e-08	3.24677e-07
Ikzf1	-2.74493	2.84455e-08	3.2542e-07
Plxnb2	-0.943938	2.86396e-08	3.27441e-07
Mn1	-2.22929	2.87202e-08	3.28164e-07
Acaca	1.24399	2.87693e-08	3.28525e-07
Eif1a	0.988823	2.88809e-08	3.296e-07
Mansc4	-2.22569	2.91038e-08	3.31942e-07
Car4	-3.78602	2.92504e-08	3.33412e-07
Foxo4	-0.944251	2.98016e-08	3.3949e-07
Pak3	1.15974	3.00492e-08	3.42103e-07
Cdkn2a	1.89963	3.03873e-08	3.45534e-07
Efl1	0.644675	3.0372e-08	3.45534e-07
Ccdc137	0.596892	3.04684e-08	3.46247e-07
Zfp180	0.588064	3.05705e-08	3.47198e-07
Vav1	-2.23863	3.06034e-08	3.47361e-07
Amotl2	-1.88856	3.0743e-08	3.48629e-07
Efs	-1.66093	3.07706e-08	3.48629e-07
Prdm11	-1.4023	3.07538e-08	3.48629e-07
Gabra5	1.47755	3.08387e-08	3.49189e-07
Nmi	-1.65077	3.09152e-08	3.49846e-07
Mmd2	-2.05451	3.14659e-08	3.55864e-07
Igf2	-4.3593	3.15066e-08	3.5611e-07
Mif4gd	-1.82067	3.17806e-08	3.58991e-07
Ms4a1	-3.47881	3.18405e-08	3.59452e-07
Ip6k3	-3.25593	3.20297e-08	3.61371e-07
Syk	-1.85158	3.23001e-08	3.64203e-07
Gpr183	-2.21218	3.26298e-08	3.67701e-07
Capn6	-2.42762	3.2749e-08	3.68823e-07
Dsel	-0.850301	3.28682e-08	3.69872e-07
Slc39a1	-1.03459	3.28814e-08	3.69872e-07
Tnpo2	0.978921	3.2962e-08	3.70556e-07
Prr19	1.58612	3.31078e-08	3.71935e-07
Zfp979	-2.33342	3.31241e-08	3.71935e-07
Zik1	1.08126	3.34228e-08	3.75065e-07
Dok1	-1.42593	3.35685e-08	3.76476e-07
Mmrn2	-1.70919	3.3686e-08	3.77568e-07
Cdc42ep3	-0.754408	3.37683e-08	3.78265e-07
Nabp1	1.38392	3.40522e-08	3.81218e-07
Maco1	0.632679	3.41069e-08	3.81604e-07
Ctso	-1.39672	3.41367e-08	3.8171e-07
Vwa5a	-1.19658	3.44834e-08	3.85358e-07
Tmem154	-1.52972	3.45645e-08	3.86036e-07
Tep1	-1.06203	3.46583e-08	3.86853e-07
Tfap2b	1.3893	3.47159e-08	3.87266e-07
Mansc1	-1.79703	3.49767e-08	3.89945e-07
Tceal5	1.03388	3.50405e-08	3.90424e-07
Tgm3	2.02821	3.52119e-08	3.92102e-07
Pim2	0.93511	3.53566e-08	3.93481e-07
Dffa	0.706266	3.54168e-08	3.93917e-07
Ddx21	1.02466	3.55694e-08	3.95356e-07
Sash1	-1.18255	3.55881e-08	3.95356e-07
Cd79a	-3.15942	3.57063e-08	3.96435e-07
Cspg4	-1.68259	3.57476e-08	3.96659e-07
Mzb1	-3.34362	3.61178e-08	4.00531e-07
Klhdc10	0.661596	3.6185e-08	4.0104e-07
Chrm2	1.18284	3.63304e-08	4.02178e-07
Itgae	-1.5375	3.63285e-08	4.02178e-07
Ephb4	-2.0286	3.63626e-08	4.02297e-07
Adcyap1r1	1.1727	3.79548e-08	4.19666e-07
Sertad3	-1.20837	3.80938e-08	4.20955e-07
Prr7	1.48076	3.82041e-08	4.21927e-07
Ydjc	1.3315	3.8363e-08	4.23433e-07
Scrt1	1.75741	3.84817e-08	4.24494e-07
Rhbdf1	-1.16084	3.9051e-08	4.30522e-07
Tcp1	0.705924	3.93809e-08	4.33904e-07
Prelp	-2.33015	3.94168e-08	4.34046e-07
Arhgap24	-1.41671	3.94896e-08	4.34593e-07
Alox12	-1.97854	3.95751e-08	4.3528e-07
Mtmr4	0.783264	3.96421e-08	4.35762e-07
Apbb1ip	-1.90373	4.00547e-08	4.4004e-07
Ttc21b	0.935852	4.04267e-08	4.43868e-07
Retnla	-4.43093	4.05501e-08	4.44963e-07
Lmbrd2	0.999232	4.06205e-08	4.45477e-07
Atp1b1	1.00207	4.1514e-08	4.5501e-07
Tmem178	-1.57166	4.17359e-08	4.57176e-07
Otor	-3.33433	4.18834e-08	4.58525e-07
5830411N06Rik	-3.59886	4.21114e-08	4.60752e-07
Cd86	-1.64478	4.242e-08	4.63859e-07
Ly6c1	-2.39656	4.24741e-08	4.64181e-07
Tbx1	-3.20221	4.27605e-08	4.67039e-07
Icosl	-1.50823	4.31053e-08	4.70533e-07
Gm3468	1.33716	4.33068e-08	4.72458e-07
Rhag	-3.02289	4.37886e-08	4.77438e-07
Asap3	-1.15876	4.38768e-08	4.78123e-07
Samd9l	-2.17318	4.40698e-08	4.79947e-07
H2-DMa	-1.32794	4.44961e-08	4.8431e-07
Skap1	-2.16004	4.48925e-08	4.88342e-07
2610318N02Rik	1.38597	4.52708e-08	4.92173e-07
Rhd	-3.14335	4.53273e-08	4.92502e-07
Elane	-4.10765	4.5713e-08	4.96407e-07
Ldah	0.525183	4.65481e-08	5.05183e-07
Prkd1	-1.47765	4.69378e-08	5.08826e-07
Sept3	1.32985	4.69304e-08	5.08826e-07
Rdh11	1.02275	4.71672e-08	5.11019e-07
Hmx1	-4.63996	4.75854e-08	5.15253e-07
H2-T22	-1.87961	4.78126e-08	5.17415e-07
Ankrd13b	1.02018	4.85288e-08	5.24864e-07
Wdr77	0.520391	4.86867e-08	5.26269e-07
Nr3c1	-1.42605	4.93645e-08	5.33289e-07
Slc2a12	-1.71879	4.94636e-08	5.34054e-07
Prex1	-1.22297	4.9674e-08	5.36017e-07
Timp2	-1.09824	4.98829e-08	5.37964e-07
Mfng	-1.77623	4.99255e-08	5.38114e-07
Cdh20	-1.62303	5.10224e-08	5.49623e-07
Zdhhc17	0.851671	5.1685e-08	5.56441e-07
Cntln	-0.886212	5.22537e-08	5.62243e-07
Spire1	0.818081	5.23514e-08	5.62972e-07
Gdpd2	-1.97556	5.25066e-08	5.64318e-07
Trem3	-3.57541	5.30676e-08	5.70022e-07
Fcer1a	-3.06172	5.31135e-08	5.7019e-07
Rab11fip4	1.11057	5.32461e-08	5.71287e-07
Slc41a3	-1.52992	5.36041e-08	5.748e-07
Gm3512	1.02364	5.37087e-08	5.75594e-07
Stx1b	1.14661	5.38153e-08	5.76409e-07
Sorbs1	-1.21545	5.40598e-08	5.78698e-07
Myh6	-3.1827	5.45537e-08	5.83654e-07
Cacna2d3	-1.47047	5.4622e-08	5.84052e-07
Slc10a4	1.01555	5.47903e-08	5.85518e-07
Treml2	-2.39828	5.5056e-08	5.88024e-07
Dhh	-2.24477	5.51515e-08	5.8871e-07
Lrig3	-1.85713	5.52085e-08	5.88985e-07
Ucp2	-1.04352	5.53893e-08	5.90578e-07
Rgs14	-2.17573	5.54554e-08	5.90949e-07
Qpct	-1.31265	5.75071e-08	6.12465e-07
Pbx1	-0.867165	5.80106e-08	6.17478e-07
Dag1	-0.952074	5.82759e-08	6.19854e-07
Gm49528	1.61815	5.82996e-08	6.19854e-07
Tlr3	-1.55284	5.87237e-08	6.24009e-07
Stx4a	-0.764817	5.88916e-08	6.25441e-07
Fkbp7	-1.5704	5.90796e-08	6.27084e-07
Mafg	0.808067	5.93795e-08	6.29911e-07
Atp8b4	-1.90686	5.94575e-08	6.30383e-07
Nxnl2	-1.89711	5.95533e-08	6.3093e-07
Slc7a5	1.61539	5.95761e-08	6.3093e-07
Klhl36	-1.05231	5.97895e-08	6.32834e-07
Bcl2a1b	-2.0602	5.99488e-08	6.34163e-07
Myh2	-5.52009	6.03236e-08	6.3777e-07
Cast	-1.41275	6.06579e-08	6.40943e-07
Hcn4	1.34028	6.10719e-08	6.44956e-07
Cbx2	0.78889	6.20525e-08	6.54944e-07
Slc7a6	0.658973	6.23146e-08	6.57342e-07
Slc25a34	-2.56958	6.34146e-08	6.68571e-07
Kpnb1	0.711242	6.36054e-08	6.70208e-07
Myc	-1.36667	6.47715e-08	6.82113e-07
Itga1	-0.880169	6.51863e-08	6.86097e-07
Gpr132	-2.55316	6.53241e-08	6.87163e-07
Msi2	0.702646	6.54787e-08	6.88404e-07
Col4a1	-1.47557	6.61631e-08	6.95211e-07
Tdrd1	2.89288	6.62976e-08	6.96236e-07
Gbp11	-3.36826	6.63576e-08	6.96477e-07
Efna3	1.62259	6.74329e-08	7.07369e-07
Sema7a	-1.32667	6.74997e-08	7.07675e-07
9930012K11Rik	-1.3775	6.77875e-08	7.10297e-07
Ttc23	-1.40661	6.855e-08	7.17886e-07
Kcnk10	1.51875	6.96193e-08	7.28679e-07
Eif4e	0.721294	7.05813e-08	7.38338e-07
Ubfd1	0.617824	7.11492e-08	7.43865e-07
Rasd2	2.03821	7.15216e-08	7.47343e-07
Madd	0.992672	7.20468e-08	7.52413e-07
B3gnt3	-1.87974	7.22539e-08	7.54158e-07
Ank3	1.1325	7.24031e-08	7.55287e-07
Apol11b	-2.44407	7.24424e-08	7.55287e-07
Hcar2	-3.4866	7.26525e-08	7.57059e-07
Parvg	-1.73528	7.31011e-08	7.61195e-07
Shc3	1.59236	7.31304e-08	7.61195e-07
Layn	-1.37918	7.36075e-08	7.65738e-07
Klrk1	-2.41643	7.37245e-08	7.66532e-07
Bfsp2	-2.40631	7.44333e-08	7.73473e-07
Atp13a2	0.948536	7.45612e-08	7.74375e-07
Adam7	2.17993	7.52962e-08	7.81577e-07
Rangap1	0.887974	7.58873e-08	7.87279e-07
Il21r	-2.10883	7.64046e-08	7.92208e-07
Tshz2	-1.16506	7.66706e-08	7.94528e-07
Pcdhb11	1.22253	7.69943e-08	7.97444e-07
Vamp1	1.38425	7.76336e-08	8.03623e-07
Tmx2	0.635302	7.83187e-08	8.10269e-07
P4ha3	-1.41504	7.97125e-08	8.23811e-07
Ubxn4	0.352899	7.97152e-08	8.23811e-07
Bin2	-2.04171	8.06014e-08	8.32055e-07
Cldn19	-3.06993	8.05776e-08	8.32055e-07
Ptgfrn	-1.18671	8.07934e-08	8.3358e-07
Diras1	1.27836	8.21929e-08	8.46627e-07
Elp2	0.630039	8.21719e-08	8.46627e-07
Spi1	-1.91785	8.21605e-08	8.46627e-07
Calb2	-2.31693	8.25353e-08	8.49689e-07
Arhgap45	-2.46092	8.31124e-08	8.55163e-07
Brsk1	1.09946	8.34706e-08	8.58379e-07
Myh1	-4.75175	8.37601e-08	8.60885e-07
Sobp	1.00973	8.47356e-08	8.70436e-07
Gm11427	-1.90321	8.5303e-08	8.75309e-07
Mif	1.12358	8.52958e-08	8.75309e-07
Tars	0.693174	8.60986e-08	8.82992e-07
Abcc1	0.922345	8.78794e-08	9.00764e-07
Mkrn3	1.14255	8.89821e-08	9.1157e-07
Socs7	0.772876	8.95718e-08	9.17112e-07
Cys1	-2.00631	9.01394e-08	9.2192e-07
Hey2	-1.74264	9.01086e-08	9.2192e-07
Ppm1e	1.00234	9.02839e-08	9.22896e-07
Ube3c	0.650346	9.10511e-08	9.30234e-07
Gjc2	-1.61449	9.32405e-08	9.52085e-07
9130008F23Rik	-2.1934	9.33193e-08	9.52373e-07
Npas4	2.17152	9.49241e-08	9.68226e-07
Zbtb11	0.651037	9.56517e-08	9.75119e-07
Fam13c	0.762007	9.6327e-08	9.81472e-07
Grin2c	-2.84017	9.65558e-08	9.83271e-07
Notch2	-1.77341	9.67641e-08	9.84766e-07
Shroom4	-1.51099	9.68073e-08	9.84766e-07
Alkal2	-2.26735	9.72092e-08	9.8832e-07
Dapp1	-1.18623	9.74272e-08	9.89676e-07
Laptm5	-1.75016	9.74478e-08	9.89676e-07
Smagp	-2.00318	9.98608e-08	1.01364e-06
Zkscan1	0.525944	1.00147e-07	1.01599e-06
Hemgn	-3.40086	1.02762e-07	1.04196e-06
Fzd4	-1.93013	1.03176e-07	1.0456e-06
Fam151b	-1.28613	1.03408e-07	1.04738e-06
Gm20257	-1.7855	1.03595e-07	1.04824e-06
Trnt1	0.859127	1.03605e-07	1.04824e-06
Akap2	-1.58006	1.04359e-07	1.05531e-06
Alox5ap	-1.76804	1.04476e-07	1.05593e-06
Hoxa5	-2.04506	1.04995e-07	1.06003e-06
Prdm6	-2.11774	1.04976e-07	1.06003e-06
Ly9	-2.405	1.0536e-07	1.06315e-06
Star	-4.09215	1.06736e-07	1.07645e-06
Med14	0.786682	1.0834e-07	1.09158e-06
Xylt2	-0.693922	1.08352e-07	1.09158e-06
Gm7276	2.79496	1.08794e-07	1.09544e-06
Svep1	-1.52541	1.09333e-07	1.10028e-06
AC166110.2	3.27886	1.0973e-07	1.1031e-06
Celsr3	1.63683	1.09713e-07	1.1031e-06
Cyp2j6	-1.72143	1.10006e-07	1.10528e-06
Slc1a6	1.25697	1.11478e-07	1.11948e-06
Tbc1d10c	-2.13387	1.11699e-07	1.1211e-06
Ss18l1	0.826821	1.1223e-07	1.12583e-06
Vpreb1	-3.24836	1.12418e-07	1.12711e-06
Srrm4	1.32699	1.12813e-07	1.13047e-06
Nphp4	1.10553	1.13046e-07	1.1322e-06
Txnrd1	0.845369	1.1319e-07	1.13305e-06
Trim7	-2.00921	1.13936e-07	1.13991e-06
Pnma2	1.09373	1.14953e-07	1.14947e-06
Bmi1	0.655313	1.15625e-07	1.15557e-06
Plekhg1	-1.25074	1.17785e-07	1.17654e-06
Cartpt	1.88433	1.1804e-07	1.17795e-06
Tenm4	1.44964	1.18052e-07	1.17795e-06
Cst8	-4.57226	1.18318e-07	1.17998e-06
Kantr	1.02003	1.19061e-07	1.18676e-06
Gkn3	-4.99548	1.20138e-07	1.19624e-06
Orai1	-1.00015	1.2011e-07	1.19624e-06
Unc79	1.48137	1.21189e-07	1.20606e-06
Adgra2	-1.17031	1.22441e-07	1.21787e-06
Cnpy4	-0.593084	1.25216e-07	1.24482e-06
Cd200r3	-2.74224	1.2553e-07	1.24728e-06
Gpr157	-1.35811	1.25604e-07	1.24736e-06
Fgf7	-1.52287	1.2578e-07	1.24844e-06
Sema3e	-1.21659	1.26673e-07	1.25665e-06
Csrnp3	1.35521	1.27247e-07	1.26168e-06
Cd8a	-2.44913	1.28526e-07	1.27369e-06
Camk1	-0.976446	1.28675e-07	1.2745e-06
A930017M01Rik	1.21075	1.30553e-07	1.29242e-06
Dnm1l	0.557486	1.31274e-07	1.29887e-06
Gramd2	1.80182	1.31418e-07	1.29961e-06
Adipoq	-3.87544	1.32573e-07	1.31034e-06
Cdc25a	0.951828	1.33517e-07	1.31898e-06
Megf11	1.03441	1.33824e-07	1.32132e-06
Spib	-2.95637	1.35077e-07	1.33299e-06
Gm3002	1.87845	1.35919e-07	1.3406e-06
Zfp334	0.83666	1.36525e-07	1.34587e-06
Ttc3	0.952688	1.37499e-07	1.35476e-06
Tnf	-2.7738	1.3818e-07	1.36076e-06
Asb10	-3.53752	1.38948e-07	1.36761e-06
Aacs	1.10429	1.39773e-07	1.37501e-06
Ipo7	0.658917	1.39984e-07	1.37636e-06
Nfam1	-2.01746	1.4058e-07	1.3815e-06
Klhl32	1.2	1.41761e-07	1.39238e-06
Ttbk1	1.60194	1.42929e-07	1.40312e-06
Atp2c1	0.621887	1.43267e-07	1.4057e-06
Necap1	0.75091	1.43599e-07	1.40823e-06
Psme1	-0.89378	1.45152e-07	1.42272e-06
Mcm8	1.02055	1.45656e-07	1.42692e-06
Sel1l3	1.3761	1.46626e-07	1.43566e-06
Atf7	-0.875022	1.47677e-07	1.44521e-06
Mars2	0.89652	1.4799e-07	1.44752e-06
Mycn	1.38498	1.48558e-07	1.45232e-06
Sms	1.00097	1.48695e-07	1.4529e-06
4930430F08Rik	0.825373	1.48855e-07	1.45371e-06
Casp1	-1.86217	1.49387e-07	1.45815e-06
Trim44	0.598786	1.49713e-07	1.46058e-06
Slc16a2	-1.48838	1.50682e-07	1.46927e-06
Cdk6	-1.56492	1.52875e-07	1.48911e-06
Tcf7	-1.9753	1.52876e-07	1.48911e-06
Itm2a	-2.22727	1.53921e-07	1.49852e-06
Cxcl16	-1.52925	1.54006e-07	1.49857e-06
Tinagl1	-2.12848	1.54477e-07	1.50237e-06
Zfp939	0.609904	1.54605e-07	1.50284e-06
Sept6	1.12116	1.54813e-07	1.50409e-06
Rcor2	1.33915	1.55108e-07	1.50618e-06
Pik3r6	-1.86178	1.55531e-07	1.50951e-06
Nomo1	0.834473	1.56591e-07	1.51902e-06
Noc2l	0.613613	1.58402e-07	1.53579e-06
Myt1l	1.28931	1.5962e-07	1.5468e-06
Slc25a46	0.583806	1.61009e-07	1.55945e-06
Prkab2	0.740835	1.64115e-07	1.58872e-06
Card10	-1.56644	1.65036e-07	1.59681e-06
Ptpn13	-1.29514	1.65828e-07	1.60366e-06
E130114P18Rik	-2.01151	1.67228e-07	1.61553e-06
Mettl13	0.773031	1.67181e-07	1.61553e-06
Cd22	-2.69707	1.67479e-07	1.61713e-06
Cers6	1.02457	1.69141e-07	1.63234e-06
Cd81	-0.722414	1.70413e-07	1.64357e-06
Ikbip	-0.99014	1.70479e-07	1.64357e-06
Cav3	-3.52473	1.71017e-07	1.64791e-06
Tigar	0.894252	1.71784e-07	1.65446e-06
Wdr36	0.686225	1.71884e-07	1.65457e-06
Bcl2	0.785265	1.73979e-07	1.67388e-06
Laptm4a	-0.995387	1.75392e-07	1.68644e-06
Lonrf2	1.4336	1.75464e-07	1.68644e-06
Kcnab1	1.35646	1.75818e-07	1.68899e-06
Art1	-4.7949	1.76158e-07	1.69063e-06
Zbed4	0.829226	1.76169e-07	1.69063e-06
Dnajc2	0.741635	1.76526e-07	1.6932e-06
Catsperz	-2.38411	1.7683e-07	1.69524e-06
Ptprc	-2.31752	1.77338e-07	1.69925e-06
E2f3	0.852501	1.7904e-07	1.71387e-06
Syt14	1.0824	1.79046e-07	1.71387e-06
Batf3	-1.67911	1.79533e-07	1.71766e-06
Cbarp	1.08173	1.80776e-07	1.72822e-06
Pphln1	0.623	1.80821e-07	1.72822e-06
Reps1	0.951443	1.82239e-07	1.74089e-06
Dnah1	1.48315	1.82951e-07	1.7468e-06
Larp1	0.962311	1.83052e-07	1.74689e-06
Pf4	-1.54228	1.84602e-07	1.76078e-06
Ncr1	-3.96472	1.84907e-07	1.7628e-06
Kcna5	-2.0078	1.85021e-07	1.76299e-06
Cd300lg	-1.85783	1.85783e-07	1.76936e-06
Lrig1	-1.16622	1.86597e-07	1.77621e-06
Prkci	0.595477	1.87069e-07	1.77891e-06
Tor4a	-1.81333	1.87064e-07	1.77891e-06
Eef1a2	1.2626	1.87639e-07	1.78342e-06
Alas2	-2.2735	1.89225e-07	1.79759e-06
Vapb	0.664368	1.8985e-07	1.80261e-06
Serpinb10	-3.39366	1.90373e-07	1.80667e-06
Ipcef1	-1.7832	1.91538e-07	1.81681e-06
Lhx6	-2.13108	1.9368e-07	1.8362e-06
Prrt3	1.18394	1.94034e-07	1.83863e-06
Smim27	-1.35338	1.95583e-07	1.85238e-06
Cd36	-2.69875	1.96011e-07	1.8555e-06
Aoah	-1.97669	1.9889e-07	1.8818e-06
Pcdh11x	-1.97737	1.99093e-07	1.88278e-06
Map9	1.12036	1.99388e-07	1.88462e-06
Ranbp6	0.745018	2.00191e-07	1.89126e-06
Pmel	-1.39585	2.00321e-07	1.89154e-06
Rnf166	-0.602653	2.00564e-07	1.89289e-06
Cmya5	-3.31744	2.01577e-07	1.9015e-06
Napg	0.598981	2.04506e-07	1.92816e-06
Lrpprc	0.712173	2.05556e-07	1.93709e-06
Csf2rb2	-2.14201	2.05856e-07	1.93894e-06
Gm20162	1.91998	2.06288e-07	1.94204e-06
[truncated: 16,940 more rows]

## Sheet: Supplemental Table 7
gene	log2_foldchange*	pvalue	pvalue_adjusted	* log2 foldchange > 0 means expression higher in FGFR1 mutated group
Slitrk4	7.92376	4.98126e-191	8.4273e-187
Dkk1	6.57334	1.2182e-126	1.03048e-122
Adarb2	-4.58537	4.9553e-118	2.79446e-114
Slc35f2	-5.06688	8.947e-116	3.78413e-112
Cdh10	6.34236	1.28011e-109	4.33137e-106
Ptgir	5.01594	2.49437e-105	7.0333e-102
Chrm2	5.23869	2.37226e-104	5.73342e-101
Clvs2	5.41326	1.86072e-91	3.93497e-88
Stom	4.2141	1.54645e-90	2.90698e-87
Dpp10	4.36651	2.08131e-85	3.52116e-82
Kcnab1	4.95989	2.5657e-83	3.94605e-80
Optc	5.638	3.00849e-81	4.24147e-78
Ppp1r1c	6.39476	1.98054e-80	2.57744e-77
Spry3	5.62833	2.24199e-79	2.70928e-76
Mcf2	5.66895	7.34895e-74	8.28864e-71
Stra6	5.5048	5.57091e-71	5.89054e-68
Lpar4	5.81225	7.25118e-70	7.2162e-67
Insm2	-4.62782	1.95793e-68	1.84023e-65
Sall3	-7.67407	3.09512e-65	2.75596e-62
Slc41a2	2.56027	3.61406e-65	3.05713e-62
Pcsk1	6.34099	4.25076e-65	3.42449e-62
Camk4	3.50797	6.74815e-65	5.18933e-62
Samd5	3.10238	4.67091e-62	3.43576e-59
Gng8	3.37265	4.29646e-61	3.02865e-58
B3galt1	2.48929	2.30986e-60	1.56313e-57
Lancl3	4.72557	3.35627e-58	2.1839e-55
Edn3	5.57447	4.67302e-57	2.92808e-54
Cntn3	3.73537	7.82052e-54	4.72527e-51
Tox3	-4.25508	3.33967e-53	1.94829e-50
Lrba	-2.13854	2.24791e-50	1.26767e-47
Emx2	-7.68433	2.65764e-50	1.45038e-47
Chst15	3.77302	8.41524e-50	4.44903e-47
Bcl2	2.36624	1.36841e-49	7.01536e-47
Ugt8a	-2.55186	1.99095e-49	9.90674e-47
Gm15459	-9.82591	2.23941e-49	1.08247e-46
Dsg3	5.5733	6.99624e-49	3.28785e-46
Grik1	4.40674	7.33225e-49	3.35262e-46
Grin3a	4.72029	1.12883e-48	5.02568e-46
Ahr	2.59297	1.11081e-47	4.81865e-45
Scg2	2.81133	1.79501e-47	7.44285e-45
Sstr2	4.2332	1.80374e-47	7.44285e-45
Gm4737	-10.1341	3.61902e-47	1.45777e-44
Rpl15-ps2	-10.1444	1.46283e-46	5.7554e-44
Spry4	2.23254	9.13188e-46	3.51121e-43
Edar	5.27025	1.005e-45	3.77837e-43
Gm10167	-6.86616	2.22887e-45	8.1974e-43
Prrxl1	-3.8406	7.19378e-45	2.58945e-42
Gata6	3.69809	3.06223e-44	1.07931e-41
Socs2	3.92907	3.2751e-44	1.13078e-41
Slc38a11	3.69482	7.94812e-44	2.68932e-41
Olfr78	4.53788	1.72932e-43	5.7366e-41
Olfm2	3.38657	1.86551e-43	6.06938e-41
Myadm	2.55358	9.48024e-43	3.02617e-40
Slitrk3	5.96695	1.38869e-42	4.35071e-40
Lypd6	3.41818	1.71551e-42	5.27692e-40
Grp	6.70669	4.06511e-42	1.2281e-39
Adamts5	3.20429	4.84999e-42	1.43951e-39
Calm5	6.72797	2.02865e-41	5.91736e-39
Tm4sf4	4.46734	4.83115e-41	1.38531e-38
Pkp2	4.23696	8.47274e-41	2.38903e-38
Deptor	3.16296	1.13482e-40	3.14735e-38
Cap2	1.9549	1.27078e-40	3.4676e-38
Cckbr	8.35089	3.45385e-40	9.27496e-38
Cep89	-1.37488	5.45674e-40	1.44246e-37
Calm4	6.37564	9.73512e-40	2.53383e-37
Iqschfp	9.39016	1.02943e-39	2.63877e-37
Etl4	3.14858	2.83372e-39	7.15536e-37
Rnf152	3.84961	1.36286e-38	3.39072e-36
Ldb2	-2.21494	5.34644e-38	1.31089e-35
Myh3	-4.38102	1.36426e-37	3.29721e-35
Crip2	2.18836	1.61267e-37	3.83909e-35
Mdk	-3.80371	1.63385e-37	3.83909e-35
Lrrc4c	3.28469	2.02767e-37	4.69919e-35
Htr2c	9.23908	4.18532e-37	9.51736e-35
Ppm1l	1.65859	4.21919e-37	9.51736e-35
Slc7a3	2.26862	7.55575e-37	1.68195e-34
Neurod6	-4.31928	1.47692e-36	3.24501e-34
Gm10020	-5.42043	1.52039e-36	3.29768e-34
Grb14	2.24027	3.08572e-36	6.60813e-34
Lgr5	-2.24922	5.71934e-36	1.2095e-33
Irs2	1.8646	6.27376e-36	1.31036e-33
Tmem150c	3.15205	7.91488e-36	1.63297e-33
Npy1r	4.18021	9.18995e-36	1.8732e-33
Sez6	3.30697	9.86569e-36	1.987e-33
Bdkrb2	3.53711	7.65757e-35	1.52413e-32
Htr3b	5.87537	5.66466e-34	1.11436e-31
Areg	6.46625	6.06358e-34	1.17912e-31
Bcl11a	-2.90808	1.11944e-33	2.15213e-31
P2ry1	4.30398	2.44652e-33	4.65059e-31
Nov	4.13265	2.90503e-33	5.4608e-31
Inppl1	-1.79966	3.17412e-33	5.90107e-31
Col9a1	-4.75287	5.11115e-33	9.39895e-31
Klhl4	3.89552	1.22601e-32	2.23027e-30
Chl1	3.42168	1.496e-32	2.69249e-30
Parvb	1.74813	2.59206e-32	4.61606e-30
Tmem196	3.46042	2.64073e-32	4.65373e-30
Sorbs2	1.88434	3.44897e-32	6.01543e-30
Anxa5	1.88518	3.54523e-32	6.12023e-30
Ncoa7	1.84518	7.02175e-32	1.19994e-29
Fzd1	2.64302	9.73476e-32	1.63062e-29
Sh3rf3	2.90775	9.6894e-32	1.63062e-29
Slc5a7	7.77399	1.11676e-31	1.85229e-29
Ache	2.73151	1.22891e-31	2.01851e-29
Kitl	2.62154	2.74165e-31	4.45993e-29
Neto1	4.13528	3.96252e-31	6.38456e-29
Adora1	3.13796	4.40258e-31	7.02669e-29
Entpd3	2.77875	6.70385e-31	1.05996e-28
Trank1	-4.17994	1.13298e-30	1.77479e-28
Lhfpl3	2.58038	2.20923e-30	3.42897e-28
Hs3st2	2.53658	2.84749e-30	4.37944e-28
Dyrk4	3.34538	4.24194e-30	6.46533e-28
Pde11a	3.44742	5.1417e-30	7.76672e-28
Tbx20	2.0589	2.32793e-29	3.4853e-27
Bmp6	-3.51088	2.50833e-29	3.72245e-27
Fam89a	2.50314	3.02908e-29	4.45617e-27
Gda	3.30448	3.83569e-29	5.59415e-27
Pcdh17	2.97295	7.21881e-29	1.04383e-26
Lrrtm3	2.3626	1.01639e-28	1.45723e-26
Dok5	2.92429	1.16983e-28	1.66312e-26
Pcdhac1	2.31875	1.72987e-28	2.43883e-26
Bean1	2.28169	2.07944e-28	2.90743e-26
Etv1	2.7274	2.53211e-28	3.48279e-26
Gpsm2	-1.27882	2.5154e-28	3.48279e-26
Slc10a4	1.9456	4.17725e-28	5.69925e-26
Nell1	3.3703	9.9181e-28	1.34236e-25
Itga3	2.22191	1.18884e-27	1.59626e-25
Dlk1	-2.23413	1.25687e-27	1.6743e-25
Chrm3	3.21164	1.50606e-27	1.99058e-25
Ablim1	2.38659	1.70332e-27	2.23386e-25
Zdbf2	-2.05767	2.16318e-27	2.81513e-25
Trim16	2.48364	2.78341e-27	3.59464e-25
Fev	5.97977	5.67731e-27	7.27642e-25
Zfp804a	3.64775	5.86373e-27	7.45884e-25
Pcna-ps2	-7.55913	8.16265e-27	1.03057e-24
Prr9	5.34298	8.98252e-27	1.12568e-24
Lxn	1.92343	1.37808e-26	1.71429e-24
Kcnd2	2.44165	1.81659e-26	2.24329e-24
Stx3	1.50713	2.05499e-26	2.5193e-24
Gm8730	-10.0767	3.28313e-26	3.99598e-24
Cdca7l	-1.85674	3.56657e-26	4.30994e-24
Tspan2	1.83921	3.75914e-26	4.51044e-24
Tyro3	2.34443	3.78878e-26	4.51399e-24
Hs6st1	1.13349	5.43772e-26	6.43324e-24
Hs3st5	5.44799	6.23618e-26	7.32664e-24
Fgfr1	1.84596	9.026e-26	1.05312e-23
Vwc2l	4.73302	9.43145e-26	1.09289e-23
Gm14121	-9.47203	1.26507e-25	1.45595e-23
Plekhh2	-2.50088	1.36297e-25	1.55802e-23
Dner	2.58241	1.83384e-25	2.08221e-23
Skp2	-1.29253	2.03093e-25	2.29062e-23
Ghrh	-5.68648	2.52141e-25	2.82498e-23
Pls3	2.41784	2.74657e-25	3.057e-23
Asic1	2.23822	3.68155e-25	4.07088e-23
Tcf4	-1.34848	4.18199e-25	4.59421e-23
Gm8116	-9.85287	5.50586e-25	6.00955e-23
Pnoc	-4.94962	5.70928e-25	6.19164e-23
Ufsp1	2.14893	6.76819e-25	7.29327e-23
Cdca7	-1.86059	6.81255e-25	7.2946e-23
Itm2a	4.33404	7.6728e-25	8.16405e-23
Pck2	1.36958	1.1404e-24	1.20583e-22
Asph	1.52889	1.26104e-24	1.32511e-22
Gm11549	3.29685	1.6842e-24	1.75885e-22
Alcam	2.48152	2.1411e-24	2.22228e-22
Car10	3.16618	3.01126e-24	3.10637e-22
Prss12	3.76005	4.65461e-24	4.77253e-22
Gch1	1.9228	4.85959e-24	4.95268e-22
Sstr1	2.75991	6.2007e-24	6.28164e-22
1600029O15Rik	2.39715	7.56684e-24	7.61999e-22
Stk32a	1.92709	8.47279e-24	8.48181e-22
March4	2.6175	1.38311e-23	1.37644e-21
Smim1	2.56719	1.40157e-23	1.38665e-21
Ralyl	5.90666	2.15461e-23	2.11929e-21
Chek1	-1.63112	3.61776e-23	3.53788e-21
Kctd8	6.95873	6.0416e-23	5.87424e-21
Ifit1bl2	2.28955	6.84481e-23	6.61718e-21
Hpf1	-1.18992	1.08581e-22	1.04373e-20
Ddc	-2.23359	1.15294e-22	1.102e-20
Recql4	-1.56826	1.28405e-22	1.22042e-20
Gm10282	-3.53558	1.3359e-22	1.26261e-20
Acss2	1.50199	1.39028e-22	1.30671e-20
Sv2b	4.15338	1.61686e-22	1.51127e-20
Adra2a	2.82538	2.00588e-22	1.86459e-20
Sema3c	2.49807	2.13417e-22	1.973e-20
Lama4	1.61373	2.1717e-22	1.99678e-20
Gm14226	2.33363	2.20564e-22	2.01703e-20
Ano3	2.77176	2.38062e-22	2.16534e-20
Atp2b4	2.46308	2.80586e-22	2.53848e-20
Ddias	-1.58761	2.87019e-22	2.58287e-20
Mogat2	5.1763	3.69713e-22	3.30942e-20
Dsc1	3.80759	3.92342e-22	3.4752e-20
Gas2l3	-1.75775	3.90413e-22	3.4752e-20
Anxa7	1.10497	4.324e-22	3.81007e-20
Rbms1	1.56605	4.47962e-22	3.92674e-20
Casp2	-1.14342	5.8407e-22	5.09345e-20
Usp44	-2.06855	6.10605e-22	5.29754e-20
Rgs8	2.52482	6.45955e-22	5.57565e-20
Car2	2.66237	7.61426e-22	6.53899e-20
Xndc1	-1.25006	8.57214e-22	7.32441e-20
Ccdc36	-1.99755	1.18127e-21	1.00426e-19
Hpcal1	1.54886	1.32673e-21	1.1167e-19
Rab3d	1.67571	1.32053e-21	1.1167e-19
Serpini1	2.16845	1.49144e-21	1.24912e-19
Ccser1	-1.24151	2.03217e-21	1.69361e-19
Hirip3	-1.81439	2.14316e-21	1.77735e-19
Camk2n1	2.51031	3.49391e-21	2.88341e-19
Ticrr	-1.97145	3.56863e-21	2.93078e-19
Diaph2	1.92532	3.76457e-21	3.07677e-19
Dusp3	0.866661	3.9345e-21	3.20019e-19
Synj2	1.91443	4.35136e-21	3.52231e-19
Spdye4a	-3.26638	4.66902e-21	3.76145e-19
Large1	1.07133	6.24801e-21	5.00966e-19
Gpnmb	-3.04857	6.67255e-21	5.32482e-19
Atrnl1	1.54963	6.81058e-21	5.40945e-19
Ppp1r16b	1.46122	8.25482e-21	6.52593e-19
Nol4	-1.48133	8.62891e-21	6.75851e-19
Zfhx4	4.23233	8.59451e-21	6.75851e-19
Hcrtr1	3.22181	1.17449e-20	9.15669e-19
Aspm	-2.07307	1.30809e-20	1.01051e-18
Rgs6	2.62245	1.30283e-20	1.01051e-18
Baz1b	-0.916549	1.33343e-20	1.0254e-18
Chrdl1	-2.31848	1.51334e-20	1.15849e-18
Acsl4	1.59914	1.52745e-20	1.161e-18
Tmlhe	2.43228	1.53035e-20	1.161e-18
Trim25	2.30653	1.58897e-20	1.20009e-18
Parp4	1.85456	1.61217e-20	1.21221e-18
Sfrp2	-3.75551	1.84865e-20	1.38387e-18
Wdr76	-1.33662	1.9634e-20	1.46329e-18
Msantd1	-1.7791	2.33193e-20	1.73033e-18
Plcb4	-1.25046	2.53849e-20	1.87538e-18
Ptprg	1.80335	2.58938e-20	1.90466e-18
Agtr1a	2.8931	2.80214e-20	2.05224e-18
Htr1b	2.57342	3.4705e-20	2.53077e-18
Topbp1	-1.43224	4.95074e-20	3.5947e-18
Lhfpl1	4.48454	5.75471e-20	4.16061e-18
Cntn4	3.24671	6.09249e-20	4.38607e-18
Thsd7b	2.33068	6.72749e-20	4.8227e-18
Dgkb	2.28069	7.40553e-20	5.26415e-18
Prpf3	-0.89973	7.39968e-20	5.26415e-18
Gfra1	4.51495	8.65131e-20	6.12397e-18
Fgfr2	4.80121	8.766e-20	6.1793e-18
Prr19	-2.10621	9.04395e-20	6.34877e-18
Syt1	1.62294	1.04136e-19	7.28007e-18
Samd4	1.379	1.13703e-19	7.91618e-18
Gpr158	2.40403	1.26875e-19	8.79703e-18
Ifit1bl1	3.12078	1.27993e-19	8.83828e-18
Ndst4	-2.50577	1.29708e-19	8.92031e-18
Gm42517	2.76568	1.30401e-19	8.93166e-18
Elovl7	2.07174	1.52877e-19	1.04289e-17
Mybl2	-1.75384	1.90845e-19	1.29668e-17
Dcaf12l1	2.77214	1.98866e-19	1.3404e-17
Phf21b	-2.1622	1.98737e-19	1.3404e-17
Msh6	-0.998716	2.11041e-19	1.41682e-17
Nfkbie	2.10035	2.3287e-19	1.55719e-17
Cyp2s1	2.59186	2.3621e-19	1.57331e-17
Mal2	3.13754	2.39314e-19	1.58773e-17
Gnai1	1.92923	2.63181e-19	1.73926e-17
Phf24	2.13144	2.94153e-19	1.93637e-17
Runx1t1	-2.48127	3.02753e-19	1.98526e-17
Ngfr	3.27884	3.30981e-19	2.16198e-17
Gm9625	-5.90323	3.48098e-19	2.26505e-17
Cyb5r1	1.22358	4.32282e-19	2.80205e-17
Lmnb2	-1.29038	5.4697e-19	3.53192e-17
Sytl4	-2.06751	5.77983e-19	3.71799e-17
Myo18a	0.968412	5.81856e-19	3.72872e-17
Atp1b1	1.53129	5.98248e-19	3.81931e-17
Adcyap1	-2.60596	6.09673e-19	3.87761e-17
Rerg	2.04662	6.54914e-19	4.14975e-17
Slc16a12	4.5088	7.23479e-19	4.5671e-17
Kcnh6	2.57459	7.7131e-19	4.83297e-17
Mrap2	2.5739	7.69767e-19	4.83297e-17
Espl1	-2.0292	8.2131e-19	5.12728e-17
Slc2a6	2.03969	8.48379e-19	5.27679e-17
Nwd2	3.85503	1.06172e-18	6.57954e-17
Dusp6	1.96285	1.10942e-18	6.85007e-17
Vat1l	1.75223	1.18781e-18	7.30739e-17
Cplx3	-3.86371	1.22641e-18	7.51756e-17
Trpm4	1.21877	1.27778e-18	7.80415e-17
Dppa2	2.87851	1.42224e-18	8.64345e-17
Tmc7	1.68715	1.42542e-18	8.64345e-17
Has2	2.08142	1.66456e-18	1.00575e-16
Incenp	-1.78293	1.68514e-18	1.01168e-16
Plpp2	1.54546	1.68634e-18	1.01168e-16
Pcdh9	2.59426	1.81265e-18	1.08362e-16
Eme1	-1.97801	2.03311e-18	1.21113e-16
Pask	-1.15934	2.19019e-18	1.30013e-16
Padi2	2.5685	2.40014e-18	1.41978e-16
Nsl1	-1.84125	2.45149e-18	1.4451e-16
Sh3kbp1	1.5502	2.67391e-18	1.57073e-16
Arhgef39	-2.04391	2.80332e-18	1.64106e-16
Ccp110	-0.719012	2.86318e-18	1.66458e-16
Tm4sf1	2.21831	2.85592e-18	1.66458e-16
Efcab3	3.20824	3.28064e-18	1.90075e-16
Pold3	-1.09205	3.42358e-18	1.97679e-16
Ccdc14	-1.10676	3.50165e-18	2.015e-16
Tmem206	-0.888939	3.71193e-18	2.12823e-16
Zwilch	-1.58373	3.72359e-18	2.12823e-16
Trim55	-1.96321	4.37912e-18	2.49448e-16
Ppp1r2-ps3	6.17785	4.40736e-18	2.50214e-16
Nt5c1a	2.516	4.62339e-18	2.616e-16
Hcrtr2	-3.86485	5.31222e-18	2.99574e-16
Crispld1	3.86102	6.18616e-18	3.47699e-16
Sema3e	1.8582	6.64124e-18	3.72041e-16
Cyp4x1	2.29939	7.26813e-18	4.05816e-16
Sntg1	3.27077	8.39738e-18	4.67325e-16
St6galnac5	2.1246	8.4512e-18	4.68778e-16
Kif15	-1.41534	9.23095e-18	5.10357e-16
Atad5	-1.57357	9.62138e-18	5.3021e-16
Prr15	2.43481	1.04592e-17	5.7289e-16
Rbp1	2.72945	1.04636e-17	5.7289e-16
Bmi1	-1.00818	1.09598e-17	5.98121e-16
Zcchc8	-0.816131	1.10467e-17	6.00926e-16
Gm6768	-7.4878	1.37809e-17	7.47262e-16
Cracr2b	1.14676	1.54112e-17	8.32991e-16
Chst9	4.23488	1.56886e-17	8.45283e-16
Nup85	-1.17223	1.6017e-17	8.60242e-16
Stxbp6	2.40601	1.63889e-17	8.7743e-16
Fam131c	-2.40965	2.21423e-17	1.18171e-15
Efs	-2.58228	2.24501e-17	1.19437e-15
Marveld2	2.34433	2.29576e-17	1.21755e-15
Nlrx1	1.6706	2.34675e-17	1.2407e-15
Ablim3	2.2334	2.46142e-17	1.29727e-15
Pla2g4e	-3.35259	2.75247e-17	1.44616e-15
Nkain3	2.19295	3.10229e-17	1.62491e-15
9230104L09Rik	5.27334	3.39635e-17	1.76937e-15
Grid1	-1.62925	3.39902e-17	1.76937e-15
Cxxc4	1.68188	3.50142e-17	1.81709e-15
Lyz2	-2.48593	3.73516e-17	1.93246e-15
Ncapd3	-0.889033	3.98315e-17	2.05448e-15
Ccdc85a	2.43756	4.48222e-17	2.30487e-15
Ska3	-1.7486	4.51039e-17	2.31232e-15
Nppc	-2.9761	4.92697e-17	2.51826e-15
Spag5	-2.02575	5.2657e-17	2.68329e-15
Cdc6	-1.98586	5.30727e-17	2.69635e-15
Stag3	-2.45438	5.6622e-17	2.86805e-15
Tmem178	-2.46109	5.7985e-17	2.92833e-15
Palb2	-1.30424	6.73855e-17	3.39294e-15
Shisa6	3.91705	7.08682e-17	3.55771e-15
Zgrf1	-1.51217	7.23241e-17	3.62006e-15
Rpl3-ps1	-9.5735	7.53885e-17	3.76231e-15
Palm2	2.39845	7.63364e-17	3.79841e-15
Lrrtm4	1.63894	8.54902e-17	4.24142e-15
Rasef	3.47675	8.60126e-17	4.24245e-15
Tenm2	2.6283	8.57654e-17	4.24245e-15
Rad51ap1	-1.6816	8.97114e-17	4.41203e-15
Frmpd1	2.56487	9.41668e-17	4.61772e-15
Bub1b	-1.66887	1.00642e-16	4.92101e-15
Gria3	2.47651	1.01474e-16	4.93912e-15
Trim56	2.20228	1.01597e-16	4.93912e-15
Proser2	3.33052	1.03502e-16	5.01733e-15
Atp2b3	2.02867	1.04382e-16	5.04554e-15
Enc1	1.58385	1.05807e-16	5.09985e-15
Necab1	2.16238	1.07754e-16	5.17891e-15
Wdr3	-0.865284	1.1024e-16	5.28342e-15
Egr3	2.64421	1.16406e-16	5.56317e-15
Tgif2	-1.027	1.22953e-16	5.85949e-15
Abtb2	1.79209	1.24889e-16	5.93505e-15
Slc26a10	1.99485	1.26529e-16	5.99613e-15
Nfe2l3	-3.38294	1.39799e-16	6.60647e-15
Ramp1	2.41251	1.49039e-16	7.02352e-15
Myh14	1.80204	1.53248e-16	7.20181e-15
Calhm5	1.97855	1.54987e-16	7.26333e-15
Fancb	-1.18109	1.56838e-16	7.32979e-15
Gm11639	3.03581	1.79646e-16	8.37261e-15
Vcan	2.77538	1.86572e-16	8.67149e-15
Gm9987	2.71145	1.94072e-16	8.99537e-15
Rasgef1c	-1.94773	1.94694e-16	8.99954e-15
Prph	3.25189	2.06823e-16	9.50822e-15
Tmc3	2.32971	2.0637e-16	9.50822e-15
Kcnt2	2.69838	2.19781e-16	1.00766e-14
Cpne5	2.00774	2.32656e-16	1.06381e-14
Taf9b	1.22586	2.42122e-16	1.1041e-14
Avil	3.19435	2.51029e-16	1.14164e-14
Prokr1	1.96939	2.65573e-16	1.20455e-14
Ror2	-1.64805	2.90248e-16	1.31294e-14
Cdca2	-1.70838	2.95301e-16	1.33224e-14
P2rx3	2.52654	3.01903e-16	1.3584e-14
Galnt13	2.916	3.2833e-16	1.47339e-14
Slc25a29	1.41748	3.43693e-16	1.53825e-14
Ppp1r17	-3.42307	3.65873e-16	1.6332e-14
Ncapd2	-1.71835	3.79878e-16	1.69126e-14
Htr5b	4.13336	3.83943e-16	1.70487e-14
Nup205	-1.01183	3.85853e-16	1.70887e-14
Mcm4	-1.40822	3.99085e-16	1.76285e-14
Msrb2	1.23476	4.01633e-16	1.76949e-14
Plk4	-1.44886	4.56528e-16	2.00611e-14
Rad54b	-1.71109	4.71899e-16	2.06829e-14
Cd68	-1.68786	4.94057e-16	2.15981e-14
BC055324	-1.50298	5.05944e-16	2.20607e-14
Prox1	-1.7795	5.25914e-16	2.28725e-14
Schip1	1.51496	5.68522e-16	2.46622e-14
Cdc7	-1.32243	5.80532e-16	2.51188e-14
Unc93a	-3.05913	6.14524e-16	2.65217e-14
Dtl	-1.90176	6.56774e-16	2.8273e-14
Garem1	2.17908	6.81286e-16	2.92538e-14
Camkv	-1.666	7.29958e-16	3.12644e-14
Anxa2	1.65713	7.92361e-16	3.38514e-14
Kif23	-1.64811	8.29429e-16	3.53458e-14
AC166360.2	-3.50895	8.88851e-16	3.77829e-14
Mtfr2	-1.24958	9.02397e-16	3.82625e-14
Kcnt1	2.31772	9.09249e-16	3.84567e-14
Rras	1.50111	9.53426e-16	4.02246e-14
Cradd	1.67819	9.70541e-16	4.08448e-14
Rmi2	-1.5756	1.01033e-15	4.24138e-14
Cdc20b	-4.02736	1.10687e-15	4.63515e-14
Micall2	1.59843	1.12088e-15	4.68225e-14
Serpinb2	5.37617	1.12864e-15	4.70305e-14
Kifc5b	-1.73883	1.14788e-15	4.77147e-14
Hpcal4	1.94724	1.20148e-15	4.98202e-14
Pcdhac2	1.61624	1.30646e-15	5.40409e-14
Sema5a	2.53767	1.3291e-15	5.48432e-14
Rrp15	-1.44632	1.52297e-15	6.26901e-14
E2f8	-1.87241	1.54461e-15	6.34266e-14
Slc35b3	1.18468	1.68724e-15	6.91155e-14
BC030867	-1.70831	1.70192e-15	6.95487e-14
Kcnv1	3.79662	1.72907e-15	7.04876e-14
Arhgef37	2.10989	1.77786e-15	7.23025e-14
Cisd3	0.962102	1.81359e-15	7.35786e-14
Acbd4	1.1981	1.82844e-15	7.40037e-14
Cavin2	2.01669	2.01485e-15	8.13539e-14
Fam122b	-1.774	2.02584e-15	8.14105e-14
Hnrnpm	-0.532266	2.02588e-15	8.14105e-14
Sfmbt1	-0.934724	2.05599e-15	8.24246e-14
Tnr	2.53693	2.12837e-15	8.51248e-14
Syce2	-1.94224	2.43186e-15	9.70333e-14
Slc2a3	1.44778	2.44234e-15	9.72224e-14
Gm49027	1.85647	2.85269e-15	1.1329e-13
Nkain2	2.96967	3.04816e-15	1.2077e-13
Aldoc	2.2049	3.16412e-15	1.25072e-13
Rfc5	-1.63248	3.2907e-15	1.29772e-13
Rps3a2	-9.81836	3.35647e-15	1.32058e-13
Gtse1	-1.61119	3.46911e-15	1.36173e-13
Adgrg1	-2.05636	3.98273e-15	1.55972e-13
Nxn	1.96065	4.71678e-15	1.84292e-13
Dusp22	1.12604	5.14904e-15	2.00718e-13
Sybu	1.6147	5.30537e-15	2.06336e-13
Prpf4	-0.622023	5.36414e-15	2.08143e-13
Fermt2	0.815586	5.81749e-15	2.25218e-13
Trim68	2.12501	6.09697e-15	2.35499e-13
Olfr263	-3.79623	6.40646e-15	2.46889e-13
Fgf1	3.12525	6.61615e-15	2.54391e-13
Eno1b	-9.65674	6.72229e-15	2.57302e-13
Gabrg3	3.45568	6.72175e-15	2.57302e-13
Draxin	-2.01448	6.78934e-15	2.59282e-13
Trnp1	2.02987	7.13105e-15	2.71719e-13
Senp1	-0.892649	7.32653e-15	2.7854e-13
Mmel1	-2.97295	7.35831e-15	2.79121e-13
Traip	-1.84464	7.44612e-15	2.8182e-13
Clpb	-1.10885	7.56391e-15	2.85639e-13
Minar2	2.53388	7.60885e-15	2.86696e-13
Ehd3	1.19905	7.80784e-15	2.9354e-13
Lhx3	3.15045	8.46681e-15	3.17609e-13
Abcg2	1.64143	8.49736e-15	3.1805e-13
Lhfp	1.74019	8.80518e-15	3.28406e-13
Mei4	1.97334	8.81289e-15	3.28406e-13
Trim21	1.75394	9.79704e-15	3.64278e-13
Ccar2	-0.68866	1.0411e-14	3.86258e-13
Slc22a4	-1.63255	1.06969e-14	3.95997e-13
Cenpf	-2.03131	1.10441e-14	4.07955e-13
Hs3st6	5.14642	1.11052e-14	4.09319e-13
Pde6h	2.56722	1.17179e-14	4.30966e-13
Wwc2	1.28213	1.19263e-14	4.37677e-13
Meis1	-1.38571	1.2055e-14	4.41441e-13
Kcnj12	1.5298	1.21385e-14	4.43541e-13
H2afx	-1.73716	1.21764e-14	4.43966e-13
Amph	1.53244	1.32402e-14	4.81715e-13
Cnga3	2.50893	1.3454e-14	4.88442e-13
Tigd3	-1.12345	1.36348e-14	4.93949e-13
Sp4	-1.17308	1.40874e-14	5.09255e-13
Fam78b	2.01556	1.443e-14	5.20528e-13
Dgka	1.55792	1.5093e-14	5.43283e-13
Eno2	2.10106	1.56635e-14	5.62621e-13
Pcdha12	2.20179	1.61476e-14	5.7878e-13
Pou2f2	-1.89132	1.65575e-14	5.92219e-13
Krt222	1.93607	1.67199e-14	5.96768e-13
Tacr3	3.75326	1.71958e-14	6.1246e-13
2700099C18Rik	-1.57486	1.73182e-14	6.14235e-13
Top2a	-2.00119	1.73099e-14	6.14235e-13
Lin9	-1.2729	1.78031e-14	6.28795e-13
Tmtc1	1.84996	1.78021e-14	6.28795e-13
Pygb	1.21653	1.81944e-14	6.39942e-13
Tmpo	-1.22159	1.81673e-14	6.39942e-13
Map3k6	1.43002	2.00287e-14	7.03001e-13
Chst7	2.02605	2.07313e-14	7.26155e-13
Naaladl1	-1.60026	2.09383e-14	7.31888e-13
Fancd2	-1.8088	2.15e-14	7.49972e-13
Palmd	2.21172	2.18049e-14	7.59043e-13
Hells	-1.68405	2.2984e-14	7.98446e-13
Tmem151b	1.65478	2.3064e-14	7.99583e-13
Tekt1	-2.30775	2.45746e-14	8.50212e-13
Mcmbp	-0.916332	2.89021e-14	9.97889e-13
Rtl4	2.22538	2.89644e-14	9.98004e-13
Exo1	-1.73377	2.93158e-14	1.00806e-12
Cask	-0.93009	3.04392e-14	1.04457e-12
Cpsf4	-0.675472	3.05497e-14	1.04623e-12
Pola2	-1.18669	3.24764e-14	1.10997e-12
Icam2	1.79217	3.27529e-14	1.11492e-12
Kifc1	-1.81907	3.26924e-14	1.11492e-12
Hfm1	-1.62207	3.28366e-14	1.11552e-12
Nes	2.01283	3.35691e-14	1.13688e-12
Tdp1	-1.1343	3.35996e-14	1.13688e-12
Atad2	-1.53951	3.40609e-14	1.14561e-12
Fam149a	1.07221	3.40373e-14	1.14561e-12
Gm7361	3.16134	3.39745e-14	1.14561e-12
Kif22	-1.41567	3.46974e-14	1.1647e-12
Tspan17	1.60519	3.48037e-14	1.16596e-12
Pid1	1.92544	3.53907e-14	1.18328e-12
Ret	1.80651	3.67449e-14	1.22614e-12
Tuba8	2.95391	3.90627e-14	1.30091e-12
Garnl3	1.1997	4.10141e-14	1.36322e-12
Astn2	1.94216	4.35215e-14	1.44372e-12
Grin2b	-3.96526	4.63291e-14	1.53385e-12
Chgb	2.32883	4.83758e-14	1.59848e-12
Esyt1	1.28518	5.1418e-14	1.69569e-12
Pole2	-1.18741	5.17896e-14	1.70462e-12
Hnrnph3	-0.767164	5.42063e-14	1.7807e-12
Tmem74	1.30953	5.44908e-14	1.78658e-12
Brca1	-1.67656	5.8187e-14	1.90408e-12
Fam81a	-2.13185	5.87595e-14	1.9191e-12
Nasp	-1.45894	6.15256e-14	2.00557e-12
Vstm4	1.51048	6.34598e-14	2.06464e-12
Dkk2	1.9081	6.5701e-14	2.13345e-12
Sync	1.59374	6.76023e-14	2.19099e-12
Brd8	-0.897037	6.9306e-14	2.23763e-12
Cadm2	2.41347	6.91962e-14	2.23763e-12
Sncg	2.32719	7.06339e-14	2.27616e-12
Capn5	1.56959	7.27723e-14	2.34061e-12
Tpd52l1	2.14013	7.71069e-14	2.47532e-12
Man1a	3.16517	7.7454e-14	2.48176e-12
Rps13-ps1	-9.0175	8.10291e-14	2.5914e-12
Mcm10	-1.78696	8.69287e-14	2.76961e-12
Setbp1	-1.5545	8.67998e-14	2.76961e-12
Hlf	-2.34938	8.75619e-14	2.78453e-12
Tbc1d31	-1.1385	9.06852e-14	2.87845e-12
Slc41a3	1.46353	9.11154e-14	2.88669e-12
Cdk5rap2	-1.13669	9.32095e-14	2.94751e-12
Tmtc2	1.25127	9.36304e-14	2.9553e-12
Armh4	2.1199	9.45748e-14	2.97955e-12
Mab21l1	1.88293	1.03951e-13	3.26481e-12
Rbm24	1.30876	1.04015e-13	3.26481e-12
Parpbp	-2.01366	1.04399e-13	3.27079e-12
Itga6	1.52252	1.08972e-13	3.40774e-12
Chst8	2.04262	1.09396e-13	3.40917e-12
Evx2	5.05758	1.09421e-13	3.40917e-12
Islr	1.93904	1.10388e-13	3.43298e-12
Sema3a	-1.72548	1.12136e-13	3.48096e-12
Chaf1a	-1.5236	1.17738e-13	3.64815e-12
AI429214	-1.56714	1.18379e-13	3.66132e-12
F2rl2	2.8642	1.34791e-13	4.1613e-12
Capn1	1.72903	1.39621e-13	4.30257e-12
Stk17b	1.70539	1.4198e-13	4.36346e-12
Tll2	3.85348	1.42113e-13	4.36346e-12
Dna2	-1.23056	1.42684e-13	4.37305e-12
Lor	2.92288	1.54375e-13	4.7228e-12
Edaradd	1.82744	1.56753e-13	4.78692e-12
Ddx41	-0.738438	1.60684e-13	4.88875e-12
Hipk2	-2.22343	1.60734e-13	4.88875e-12
Myb	-1.57316	1.60955e-13	4.88875e-12
Foxm1	-1.70632	1.65386e-13	5.01435e-12
Kntc1	-1.71917	1.66886e-13	5.05075e-12
Trpv2	1.00548	1.76402e-13	5.32924e-12
Amd2	-3.7163	1.8449e-13	5.56363e-12
Rpa2	-1.57255	1.88403e-13	5.67154e-12
Pole	-1.67211	1.92373e-13	5.78076e-12
Sgo2a	-1.71931	1.9508e-13	5.85171e-12
Bard1	-1.41769	1.99308e-13	5.96794e-12
Atp2c2	4.07732	2.0149e-13	6.02262e-12
Ankle1	-2.09633	2.07571e-13	6.18254e-12
Aurkb	-1.70786	2.07237e-13	6.18254e-12
Cacnb2	-2.01635	2.26496e-13	6.73438e-12
Vegfc	2.44235	2.35362e-13	6.9857e-12
Ccdc149	0.90634	2.42305e-13	7.1792e-12
Cdt1	-1.72663	2.51019e-13	7.42436e-12
Lig1	-1.55173	2.61382e-13	7.71739e-12
Zfp202	-0.772021	2.69077e-13	7.93073e-12
Sass6	-1.28179	2.77052e-13	8.15158e-12
Enkd1	-1.14038	2.87779e-13	8.45252e-12
Mcm7	-1.49415	2.93063e-13	8.59278e-12
Creb5	-1.65961	2.98051e-13	8.72392e-12
Nudt17	1.53156	2.99298e-13	8.7453e-12
Tmem47	1.50506	3.13385e-13	9.14111e-12
Nt5dc2	-1.57005	3.17056e-13	9.23227e-12
Cep128	-1.0949	3.35025e-13	9.73875e-12
Emc9	0.926208	3.37305e-13	9.7882e-12
Slc6a11	-1.59807	3.40523e-13	9.86467e-12
Rad54l	-1.64761	3.47148e-13	1.00394e-11
Gm10036	-4.21865	3.54302e-13	1.02288e-11
Mcm6	-1.65586	3.58532e-13	1.03333e-11
Cdc25c	-1.85287	3.69e-13	1.06169e-11
Slc1a6	1.59804	3.71672e-13	1.06756e-11
Pla2g3	1.89431	3.80283e-13	1.09045e-11
Ncaph	-1.53018	3.84133e-13	1.09962e-11
Mcu	0.902783	3.93982e-13	1.12591e-11
Med4	-0.883421	3.98024e-13	1.13554e-11
Pold1	-1.53119	4.11679e-13	1.17252e-11
Rorb	-1.73793	4.28879e-13	1.21946e-11
Mctp1	2.96934	4.83382e-13	1.37149e-11
Rab6b	1.33932	4.83969e-13	1.37149e-11
Elfn2	1.45291	5.4083e-13	1.53006e-11
Rap1gds1	0.980057	5.81915e-13	1.64355e-11
Arhgap11a	-1.58899	5.86128e-13	1.65269e-11
Fam174b	1.62919	6.24404e-13	1.75768e-11
Frmd3	1.53446	6.6997e-13	1.88282e-11
Cenpn	-1.75156	6.85129e-13	1.92222e-11
Ccna1	-2.61678	7.07002e-13	1.98031e-11
Zbtb2	-0.690019	7.14231e-13	1.99725e-11
Slc7a4	1.4556	7.19013e-13	2.0073e-11
Nup155	-0.848444	7.40233e-13	2.06314e-11
Rexo5	-1.23639	7.52249e-13	2.09318e-11
Sapcd1	-1.7406	7.64478e-13	2.12372e-11
Omg	2.50026	7.66047e-13	2.12459e-11
Egln3	-3.23011	7.93162e-13	2.19619e-11
Ifitm10	2.3155	8.00132e-13	2.21187e-11
Nt5dc3	1.06749	8.0421e-13	2.21951e-11
Kif4	-1.67324	8.09178e-13	2.22959e-11
Tpsb2	3.67644	8.57403e-13	2.35862e-11
Susd2	2.39409	8.88411e-13	2.43996e-11
Gpr176	1.67267	1.01347e-12	2.77891e-11
Znhit6	-1.3735	1.05022e-12	2.87502e-11
Usp37	-0.902802	1.05865e-12	2.89342e-11
Tph2	-1.79499	1.06268e-12	2.89975e-11
Cip2a	-1.47318	1.11293e-12	3.03198e-11
Cenpe	-1.86242	1.11837e-12	3.03858e-11
Lrrc56	-1.05938	1.11895e-12	3.03858e-11
Camkmt	1.18835	1.15705e-12	3.13703e-11
Scml4	1.05911	1.16222e-12	3.146e-11
Tmem56	2.46615	1.1641e-12	3.14606e-11
C1qtnf7	3.07212	1.17099e-12	3.15963e-11
Rimklb	-1.67893	1.17853e-12	3.1749e-11
BC067074	2.52952	1.24533e-12	3.34953e-11
Dusp9	-1.86304	1.31366e-12	3.5277e-11
Xlr3a	-1.85057	1.32492e-12	3.5523e-11
Gm5067	3.23464	1.36125e-12	3.64393e-11
Mapk12	1.15371	1.53662e-12	4.10687e-11
Paqr7	0.84647	1.54535e-12	4.1237e-11
Ube2ql1	1.84875	1.56787e-12	4.17719e-11
Lurap1	-0.854259	1.57609e-12	4.1925e-11
Mki67	-1.84555	1.62456e-12	4.31465e-11
Prc1	-1.44745	1.64743e-12	4.36853e-11
Bend7	-1.21169	1.66136e-12	4.39856e-11
Cdca3	-1.79948	1.70176e-12	4.4985e-11
Lrrc7	1.37741	1.73494e-12	4.57905e-11
Eps15	0.904365	1.79887e-12	4.74039e-11
Dsn1	-1.23311	1.84387e-12	4.85142e-11
Eps8	1.56134	1.8937e-12	4.97479e-11
Nab1	1.09792	1.89858e-12	4.97988e-11
Rcc1	-1.0909	1.94198e-12	5.08581e-11
Xlr3c	-2.90579	2.01224e-12	5.26167e-11
Pik3cd	1.56548	2.03018e-12	5.30039e-11
Hspa12a	1.21469	2.04963e-12	5.34295e-11
9530077C05Rik	-1.10075	2.05585e-12	5.3509e-11
G3bp1	-0.731532	2.13486e-12	5.548e-11
Plac1	-4.63147	2.18767e-12	5.67653e-11
Ldlrad3	0.788793	2.25405e-12	5.83981e-11
Mtmr6	0.878208	2.28273e-12	5.90509e-11
Tnni1	2.30915	2.31695e-12	5.98444e-11
Katnal2	-1.68293	2.39124e-12	6.16693e-11
Scn3a	1.25933	2.47471e-12	6.37247e-11
Chrm1	2.61636	2.52383e-12	6.48907e-11
Oip5	-1.98307	2.53283e-12	6.50235e-11
Mxi1	-0.966986	2.56907e-12	6.58057e-11
Stxbp2	2.19243	2.57108e-12	6.58057e-11
Mical2	-1.97519	2.58485e-12	6.60581e-11
Gng12	1.1022	2.60113e-12	6.63739e-11
Hps3	0.723612	2.61997e-12	6.67539e-11
Tmem63c	1.76247	2.63937e-12	6.71472e-11
Cst6	1.61815	2.69239e-12	6.83933e-11
Cdh11	1.98076	2.69841e-12	6.84434e-11
Zfp41	-1.26697	2.80723e-12	7.10968e-11
Golga7b	1.83854	2.89545e-12	7.32215e-11
Pold4	1.31061	2.90906e-12	7.3456e-11
Cpeb2	1.01804	2.93451e-12	7.38786e-11
Lypd1	-3.28653	2.93453e-12	7.38786e-11
Scrn1	1.37016	2.98126e-12	7.49435e-11
Cdh18	2.33265	3.06681e-12	7.69797e-11
Fam110a	-1.35132	3.35551e-12	8.38689e-11
Mblac2	1.14623	3.35615e-12	8.38689e-11
Rbm43	1.03281	3.35292e-12	8.38689e-11
Wdr90	-1.28966	3.39424e-12	8.46957e-11
Plch1	-1.28314	3.7584e-12	9.36444e-11
Clmp	-0.982023	4.04886e-12	1.00733e-10
Cdc25b	-1.14651	4.11934e-12	1.02336e-10
Glrx	2.12996	4.25963e-12	1.05666e-10
Vwa5b2	1.85724	4.31739e-12	1.06942e-10
Tcf24	-5.38887	4.35647e-12	1.07753e-10
Fgf12	1.47153	4.42131e-12	1.09197e-10
Gpr137	0.900516	4.60772e-12	1.13635e-10
Arhgap36	-2.86812	4.8489e-12	1.19409e-10
Spry1	0.889324	4.87395e-12	1.19851e-10
Fgf14	1.61236	5.03764e-12	1.23696e-10
Slitrk5	2.70234	5.0692e-12	1.24291e-10
Chtf18	-1.67726	5.32356e-12	1.30339e-10
Gm4969	-2.32429	5.34562e-12	1.3069e-10
Wdr5b	-0.930839	5.78788e-12	1.41298e-10
Trmt9b	1.46853	6.20284e-12	1.5121e-10
Arap2	1.74774	6.33183e-12	1.54132e-10
Slc25a1	1.3716	6.36164e-12	1.54635e-10
Neurod1	-1.97988	6.39054e-12	1.55115e-10
Asah2	1.93135	6.56379e-12	1.59092e-10
Plekhb2	1.09828	6.65531e-12	1.61079e-10
Mgl2	-1.93666	6.72804e-12	1.62607e-10
Rtn4r	2.02908	6.89326e-12	1.66363e-10
Troap	-1.68367	6.90373e-12	1.66378e-10
Nmral1	-1.84745	6.92337e-12	1.66614e-10
Cygb	1.23816	7.5041e-12	1.80077e-10
Lifr	1.59656	7.50044e-12	1.80077e-10
Wee1	-1.2541	8.24368e-12	1.97545e-10
Clspn	-1.59487	8.29446e-12	1.98481e-10
Lef1	-2.63589	8.32151e-12	1.98847e-10
Stard4	1.64612	8.65624e-12	2.06553e-10
Pou3f3	1.56245	8.7575e-12	2.08675e-10
Ndfip1	0.911042	8.87166e-12	2.11098e-10
Npas2	2.67822	9.12918e-12	2.16921e-10
Rgmb	1.43942	9.14778e-12	2.17058e-10
Pde1a	1.73917	9.17724e-12	2.17452e-10
Ccne1	-1.52783	9.20096e-12	2.17709e-10
Nsd2	-0.796006	9.36658e-12	2.21318e-10
Slc18a3	2.94502	9.41583e-12	2.22172e-10
Alms1	-0.989024	9.50879e-12	2.24053e-10
Kcnq3	1.90427	9.78469e-12	2.30233e-10
Spc25	-1.74291	9.95799e-12	2.33985e-10
Cdh17	-1.85442	1.00129e-11	2.34948e-10
Gen1	-1.41559	1.03026e-11	2.41411e-10
Ect2	-1.61616	1.04105e-11	2.43604e-10
Fam155a	1.28857	1.04579e-11	2.44373e-10
Gprc5c	2.57301	1.05263e-11	2.45632e-10
Lamc2	1.78848	1.05452e-11	2.45735e-10
Col5a3	1.99889	1.07499e-11	2.50162e-10
St8sia1	-1.62374	1.085e-11	2.52144e-10
Psrc1	-1.55214	1.09731e-11	2.54653e-10
Neil3	-1.87524	1.15304e-11	2.6722e-10
Kif11	-1.72846	1.15782e-11	2.67962e-10
Asl	2.17701	1.23564e-11	2.85581e-10
2310030G06Rik	2.44312	1.27955e-11	2.94925e-10
Supt16	-0.949426	1.27942e-11	2.94925e-10
Lin7a	-1.39672	1.33665e-11	3.07666e-10
Gm7972	-1.58114	1.35547e-11	3.11573e-10
Aqp6	2.74705	1.40926e-11	3.23498e-10
Golim4	0.616284	1.42321e-11	3.26257e-10
Tanc1	1.43806	1.42901e-11	3.27144e-10
Dek	-1.17924	1.44019e-11	3.29258e-10
Gsg1l	-1.58668	1.46821e-11	3.35211e-10
Kif18b	-1.73454	1.6595e-11	3.78376e-10
Il13ra1	2.24082	1.67752e-11	3.81969e-10
Rbl1	-1.10672	1.70203e-11	3.87029e-10
Syt4	1.76885	1.71613e-11	3.8971e-10
Ptpro	1.05972	1.71996e-11	3.90058e-10
Tbl1x	-0.50742	1.72794e-11	3.91343e-10
Tmem254a	1.71459	1.7404e-11	3.93637e-10
S100a13	2.01117	1.75464e-11	3.96328e-10
Nap1l2	1.54464	1.77562e-11	4.00532e-10
Anks1b	1.45614	1.80215e-11	4.05855e-10
Syngr3	1.29706	1.80401e-11	4.05855e-10
Tmem100	1.90748	1.82877e-11	4.10877e-10
Pou4f2	6.18702	1.96498e-11	4.40896e-10
Mcm3	-1.77961	1.9752e-11	4.42602e-10
Ttk	-1.70568	1.9901e-11	4.45351e-10
Rgs11	1.47715	2.02087e-11	4.5164e-10
Cdh22	-1.76067	2.09037e-11	4.6594e-10
Dhrs7	0.884331	2.08923e-11	4.6594e-10
Knstrn	-1.857	2.11142e-11	4.70014e-10
Lgi2	1.43744	2.11919e-11	4.71124e-10
Spata33	1.05075	2.13061e-11	4.7304e-10
Kif14	-1.69044	2.13985e-11	4.74469e-10
Zw10	-0.75374	2.15126e-11	4.76374e-10
Rhno1	-0.837307	2.19615e-11	4.85678e-10
Slc37a2	-1.68096	2.23416e-11	4.93439e-10
Paqr8	0.995329	2.27351e-11	5.01477e-10
Vwa5b1	2.28739	2.31875e-11	5.1079e-10
Dsc2	3.31083	2.33193e-11	5.13024e-10
Cobl	1.4617	2.33545e-11	5.13132e-10
Blm	-1.27624	2.33939e-11	5.1333e-10
Tpx2	-1.56969	2.34653e-11	5.1423e-10
Cort	-2.95372	2.35242e-11	5.14853e-10
Brca2	-1.03482	2.50557e-11	5.47665e-10
Ptpn3	0.778047	2.5553e-11	5.57814e-10
Fgf13	1.7561	2.56493e-11	5.59194e-10
Clec4n	-1.87741	2.6278e-11	5.72164e-10
Ezh2	-1.33951	2.6546e-11	5.77256e-10
Scarb2	0.891641	2.86521e-11	6.22255e-10
Il2rg	-1.27726	2.90624e-11	6.30355e-10
S100a6	1.78043	2.93756e-11	6.36332e-10
Plk1	-1.67045	2.97255e-11	6.43089e-10
Ccnf	-1.24108	2.97695e-11	6.43218e-10
Etv4	2.14393	3.08763e-11	6.66282e-10
Ccdc85c	-0.979512	3.09598e-11	6.67233e-10
Bora	-1.13531	3.22106e-11	6.93306e-10
Lamb2	-1.51129	3.23256e-11	6.94898e-10
Fbxo7	0.749164	3.24665e-11	6.97042e-10
Pde7a	-0.810445	3.30313e-11	7.08267e-10
Gpr68	1.38798	3.38763e-11	7.25468e-10
Ier3	1.27134	3.39324e-11	7.2575e-10
Scn1a	1.73802	3.46123e-11	7.39357e-10
Rab9b	1.6643	3.46734e-11	7.39729e-10
Gad2	-2.90838	3.57359e-11	7.61435e-10
Thg1l	-0.920883	3.61072e-11	7.6838e-10
Polq	-1.22447	3.70128e-11	7.86661e-10
Plcb3	1.14113	3.72265e-11	7.90211e-10
Vwc2	3.18581	3.81444e-11	8.08681e-10
Snph	1.76653	3.83602e-11	8.12238e-10
Prkaa2	0.926032	3.88676e-11	8.21952e-10
Arhgap19	-1.4685	3.92835e-11	8.2971e-10
Gpc5	3.0419	3.93427e-11	8.29925e-10
Stk32c	1.61559	3.96386e-11	8.35125e-10
Atp6v0d2	-2.91722	3.99649e-11	8.40953e-10
Cyb561	1.41342	4.02245e-11	8.44315e-10
Lrfn5	2.41163	4.01979e-11	8.44315e-10
Clec7a	-2.88498	4.21575e-11	8.83793e-10
B3galt5	1.44067	4.22486e-11	8.84606e-10
Prkg2	1.92065	4.3054e-11	9.00356e-10
Tmem252	-2.85587	4.61516e-11	9.63942e-10
AC166110.2	-3.83569	4.85e-11	1.01174e-09
Fbrsl1	-1.14116	4.92013e-11	1.02511e-09
Rhov	1.39055	5.05539e-11	1.05199e-09
Tagap	-2.17461	5.07137e-11	1.05402e-09
Ccdc34	-1.22206	5.09355e-11	1.05733e-09
Pspc1	-0.743512	5.23856e-11	1.0861e-09
Pak6	-1.42033	5.32381e-11	1.10243e-09
Bub1	-1.57889	5.39808e-11	1.11644e-09
Fam117a	1.25357	5.4339e-11	1.12248e-09
Rbm38	-1.18607	5.57188e-11	1.14957e-09
Slitrk1	1.88978	5.58137e-11	1.15013e-09
Rcn1	-1.93318	5.61639e-11	1.15594e-09
Hmx3	3.35044	5.69174e-11	1.17002e-09
Napb	0.993021	5.72707e-11	1.17586e-09
Spdl1	-1.47633	5.74854e-11	1.17883e-09
Cfap58	-3.27703	5.75713e-11	1.17917e-09
Gstm6	2.34684	5.76661e-11	1.17968e-09
Ckap2l	-1.51138	5.80244e-11	1.18558e-09
E2f2	-1.45853	5.85576e-11	1.19359e-09
Rpia	-0.87141	5.85519e-11	1.19359e-09
Lonrf3	-1.75155	5.8787e-11	1.19682e-09
Ccnyl1	-0.765559	5.93857e-11	1.20756e-09
Cdr1	3.10011	6.00013e-11	1.21788e-09
Nek4	-0.572528	6.00373e-11	1.21788e-09
Kif12	-2.69659	6.25589e-11	1.26751e-09
Pafah2	1.69097	6.35744e-11	1.28655e-09
Mboat7	0.747244	6.47286e-11	1.30834e-09
Dlgap1	0.626511	6.58758e-11	1.32994e-09
Lrrc8c	1.17397	6.61844e-11	1.33357e-09
Tinf2	-0.820527	6.62133e-11	1.33357e-09
Ncapg	-1.61843	6.64093e-11	1.33592e-09
Tada2a	-0.743966	6.65894e-11	1.33796e-09
Cd59a	1.82959	6.86222e-11	1.37717e-09
Atp5s	0.795454	6.92321e-11	1.38776e-09
Lpar6	1.68704	6.97161e-11	1.39581e-09
Cdc20	-1.86969	6.98412e-11	1.39666e-09
Eri2	-0.868967	7.06228e-11	1.41062e-09
Kcnn2	1.36791	7.34862e-11	1.46608e-09
Apbb2	0.948087	7.44254e-11	1.48307e-09
Kif20b	-1.59384	7.59162e-11	1.511e-09
Fam13c	1.03036	7.76704e-11	1.5441e-09
Hspa2	1.19335	7.90151e-11	1.56899e-09
Psmc3ip	-1.7762	8.01259e-11	1.58918e-09
Shisa8	-1.88474	8.03827e-11	1.59241e-09
Nkapd1	-0.864799	8.12151e-11	1.60701e-09
Rfwd3	-0.801464	8.24808e-11	1.63015e-09
Opcml	1.38497	8.34018e-11	1.64643e-09
Snx7	1.15782	8.41829e-11	1.65991e-09
Slc30a5	-0.582422	8.49771e-11	1.67362e-09
Pla2g2f	-4.51405	8.518e-11	1.67567e-09
Cpne7	1.13409	8.69302e-11	1.70811e-09
Rspo2	1.60622	8.81879e-11	1.73082e-09
Galt	1.04245	9.18786e-11	1.80116e-09
Inpp1	0.901583	9.32338e-11	1.82561e-09
Rtkn2	-1.5414	9.41614e-11	1.84165e-09
Ms4a7	-1.51414	9.87967e-11	1.93007e-09
Slc8a2	1.47881	1.02064e-10	1.9916e-09
Gstp2	-2.56079	1.03589e-10	2.0188e-09
Lss	1.26214	1.03707e-10	2.0188e-09
Wipi1	1.13555	1.03816e-10	2.0188e-09
Emb	1.00641	1.04001e-10	2.02007e-09
Brd3	-0.731662	1.04179e-10	2.02122e-09
Nlgn1	2.00173	1.04558e-10	2.0259e-09
Sox1	-4.25681	1.0466e-10	2.0259e-09
Polr2c	-0.751615	1.05314e-10	2.03624e-09
Nrxn3	1.89607	1.0692e-10	2.06493e-09
Ank2	1.00759	1.07119e-10	2.0664e-09
Abcb9	1.21767	1.07471e-10	2.07084e-09
Kctd15	-1.12024	1.12748e-10	2.17004e-09
Mcm5	-1.79093	1.13921e-10	2.19012e-09
Lrrc75b	1.93159	1.17122e-10	2.24912e-09
Olfr224	-2.56102	1.21196e-10	2.32471e-09
Ppp1r13b	0.938136	1.23066e-10	2.3579e-09
Hivep3	0.931432	1.2571e-10	2.40584e-09
Krt23	4.27168	1.27911e-10	2.4452e-09
Shroom3	-1.46647	1.31941e-10	2.51939e-09
Rtp1	2.45899	1.33124e-10	2.53911e-09
Tle2	1.70026	1.34035e-10	2.55361e-09
Il18bp	-1.69733	1.34649e-10	2.56242e-09
Degs1	0.743718	1.48586e-10	2.82448e-09
Tns4	-2.9783	1.48883e-10	2.82694e-09
Cd9	1.55956	1.49738e-10	2.83999e-09
Rai14	1.73755	1.50775e-10	2.85644e-09
Chn2	1.35111	1.5288e-10	2.89309e-09
Fbxo5	-1.52121	1.54557e-10	2.92156e-09
Gk5	-0.849307	1.59171e-10	3.00541e-09
Mmp12	-2.46517	1.59976e-10	3.01726e-09
Chek2	-0.926361	1.61561e-10	3.04375e-09
Clca3a2	-2.73365	1.62355e-10	3.0553e-09
Ano4	-1.25485	1.62644e-10	3.05735e-09
Colq	3.6029	1.63648e-10	3.0728e-09
Mcm2	-1.49914	1.65607e-10	3.10269e-09
Slc45a1	1.1109	1.65448e-10	3.10269e-09
Tshz3	-1.35578	1.66052e-10	3.10759e-09
Vstm5	1.15989	1.67683e-10	3.13465e-09
Mmp27	-2.55858	1.73496e-10	3.23975e-09
Qtrt2	-0.756361	1.78258e-10	3.32499e-09
Gm14276	-1.23741	1.80309e-10	3.35955e-09
Rprm	2.24115	1.86647e-10	3.47381e-09
Samd12	1.21094	1.88526e-10	3.50299e-09
Terf1	-0.893607	1.88629e-10	3.50299e-09
Zfp184	-1.03613	1.89985e-10	3.5243e-09
Crip1	1.51339	1.91344e-10	3.54563e-09
Frmpd4	1.77675	1.92617e-10	3.56532e-09
Hoxc4	-1.51367	1.95305e-10	3.61112e-09
Epb41l4a	2.36024	1.97289e-10	3.64382e-09
Pik3r1	-1.46184	1.99002e-10	3.67145e-09
Mdc1	-1.36608	2.11457e-10	3.89699e-09
Clvs1	1.00121	2.13347e-10	3.92754e-09
Ift46	-1.055	2.13649e-10	3.92882e-09
Lix1	2.13389	2.15801e-10	3.96408e-09
Celsr1	-2.41279	2.21287e-10	4.06045e-09
Gabarapl1	1.06707	2.25155e-10	4.12694e-09
Pdgfa	1.09579	2.25745e-10	4.13328e-09
Iqgap3	-1.52441	2.29067e-10	4.18958e-09
Kif2c	-1.62775	2.34953e-10	4.29259e-09
Trim59	-1.10574	2.37251e-10	4.32553e-09
Zbtb20	-1.36999	2.37268e-10	4.32553e-09
Sart3	-0.901447	2.40283e-10	4.37579e-09
Fam107a	1.6385	2.42047e-10	4.40317e-09
Nek2	-1.5074	2.42515e-10	4.40695e-09
Brinp2	-1.98879	2.43185e-10	4.41438e-09
Zdhhc22	1.92193	2.46302e-10	4.46616e-09
Nbea	0.887788	2.5033e-10	4.53435e-09
Uhmk1	0.80272	2.54448e-10	4.60401e-09
Ints2	-0.639499	2.58107e-10	4.66523e-09
Tdrd7	1.07418	2.58804e-10	4.67283e-09
Tceal5	0.964404	2.59882e-10	4.68729e-09
Tmem132b	-2.16763	2.61594e-10	4.70813e-09
Trim28	-0.904029	2.61467e-10	4.70813e-09
Mfn2	0.866304	2.62188e-10	4.71381e-09
Gper1	1.69515	2.63005e-10	4.72348e-09
Lrrc55	1.92649	2.63405e-10	4.72462e-09
Rcor2	-1.12603	2.63627e-10	4.72462e-09
Kank4	1.99369	2.66466e-10	4.77044e-09
Nrip3	1.50158	2.80544e-10	5.01718e-09
H2afv	-1.38446	2.81476e-10	5.02791e-09
Spin2c	1.59502	2.81739e-10	5.02791e-09
Stil	-1.57129	2.89318e-10	5.15772e-09
Arhgef3	1.47721	2.91665e-10	5.19409e-09
Hddc3	-0.969954	2.97806e-10	5.29789e-09
Adamts15	-2.06512	3.02204e-10	5.36547e-09
Birc7	-3.07342	3.0224e-10	5.36547e-09
Fgd3	-1.4155	3.12469e-10	5.54125e-09
Irx3	-2.26638	3.18789e-10	5.6474e-09
Bcl2l2	0.486387	3.22014e-10	5.69856e-09
Ptprr	1.55962	3.25815e-10	5.75981e-09
Fbxo48	-1.29004	3.26431e-10	5.76467e-09
Ckap2	-1.30396	3.38908e-10	5.97877e-09
Adra2b	1.98856	3.45979e-10	6.09716e-09
Slc7a8	1.59603	3.49591e-10	6.15441e-09
Ednra	1.36491	3.55351e-10	6.24931e-09
Primpol	-0.958093	3.56914e-10	6.27027e-09
Cd200	1.40476	3.70601e-10	6.50396e-09
Cdca8	-1.55955	3.75493e-10	6.57926e-09
Hunk	-1.29789	3.75669e-10	6.57926e-09
Arhgef9	0.78746	3.7801e-10	6.61342e-09
Slc31a1	1.29096	3.7915e-10	6.62651e-09
Ccnb2	-1.66812	3.8044e-10	6.63855e-09
Hhip	-2.30548	3.80624e-10	6.63855e-09
Ubxn10	-1.89955	3.94007e-10	6.86489e-09
Wrap53	-0.723685	4.00032e-10	6.96269e-09
Kcnmb4	1.46527	4.01358e-10	6.97859e-09
Dlgap5	-1.65184	4.04773e-10	7.03074e-09
Rfc3	-1.39119	4.086e-10	7.08995e-09
Kcng3	3.58238	4.11457e-10	7.1322e-09
Tango2	1.25228	4.12431e-10	7.14176e-09
Tppp3	1.56667	4.14679e-10	7.17335e-09
Ranbp3	-0.578861	4.24209e-10	7.33072e-09
Snx11	0.522618	4.2531e-10	7.34224e-09
Nusap1	-1.65703	4.29827e-10	7.41266e-09
Mis18bp1	-1.63734	4.30456e-10	7.41594e-09
Jph4	1.33405	4.3742e-10	7.52826e-09
Angpt1	-1.74468	4.48075e-10	7.7038e-09
Mettl25	-0.704675	4.57478e-10	7.85747e-09
CT010583.2	-1.66183	4.66212e-10	7.99937e-09
Smc1a	-0.889676	4.70046e-10	8.05699e-09
Pds5a	-0.605506	4.81595e-10	8.24658e-09
Smad5	-0.593608	4.90139e-10	8.3844e-09
Atp2c1	0.686893	4.92188e-10	8.41094e-09
Ablim2	1.77619	5.02652e-10	8.5811e-09
Gabpb1	-0.604248	5.04273e-10	8.60009e-09
Tpbg	-1.47915	5.05662e-10	8.61509e-09
Cdk4	-1.3198	5.06393e-10	8.61572e-09
St6gal1	1.0465	5.06717e-10	8.61572e-09
Ltk	1.821	5.08434e-10	8.63622e-09
Plch2	-2.10124	5.09643e-10	8.64809e-09
Bhlhe40	2.04699	5.15714e-10	8.74234e-09
Ffar3	2.4971	5.25835e-10	8.90497e-09
Onecut1	5.21302	5.27116e-10	8.91776e-09
Fgf23	1.86768	5.28639e-10	8.93458e-09
Ss18	-0.731165	5.30055e-10	8.94957e-09
AA414768	1.29205	5.30805e-10	8.9533e-09
Lgals8	1.16098	5.37365e-10	9.05492e-09
Pdlim5	1.08623	5.57094e-10	9.37803e-09
Optn	1.80662	5.78282e-10	9.72503e-09
Slc27a6	1.75452	5.81842e-10	9.77518e-09
Ccdc184	1.81205	5.8783e-10	9.86597e-09
Arap1	1.09483	6.00034e-10	1.00608e-08
Galnt9	-1.69191	6.1686e-10	1.03327e-08
Maml3	-0.875187	6.19632e-10	1.03689e-08
Layn	1.678	6.36247e-10	1.06364e-08
Rhox5	1.90018	6.51262e-10	1.08767e-08
Lmnb1	-1.53705	6.78164e-10	1.13148e-08
Brd7	-0.463713	6.83751e-10	1.13968e-08
Efhc2	1.62192	7.06019e-10	1.17563e-08
Ttll2	-4.42576	7.07378e-10	1.17674e-08
Ctcf	-0.574641	7.10793e-10	1.18126e-08
Plcl1	1.57411	7.23092e-10	1.20052e-08
Adam23	0.974392	7.27347e-10	1.2064e-08
Jakmip1	1.22058	7.38503e-10	1.2237e-08
Aurka	-1.44586	7.43483e-10	1.23075e-08
Sfpq	-0.620276	7.4531e-10	1.23257e-08
Aggf1	-0.525597	7.75978e-10	1.28203e-08
Ccna2	-1.52062	7.87753e-10	1.30021e-08
H1fx	-1.52076	7.97527e-10	1.31506e-08
Gm4739	-1.70077	8.29989e-10	1.36726e-08
Dsg2	2.35486	8.44048e-10	1.38907e-08
Ids	1.18777	8.65111e-10	1.42235e-08
Pdlim2	1.635	8.88946e-10	1.46012e-08
Drp2	1.3198	8.93259e-10	1.46578e-08
Ripply2	-2.43052	8.99935e-10	1.4753e-08
Dact1	-1.69601	9.06365e-10	1.4844e-08
Dnah11	-2.98231	9.09472e-10	1.48805e-08
Tacc3	-1.34201	9.39661e-10	1.53596e-08
Zbtb12	-1.08895	9.50982e-10	1.55296e-08
Rxrg	1.48001	9.6022e-10	1.56654e-08
Cep57	-0.772075	9.74474e-10	1.58826e-08
Sytl5	2.92939	9.85045e-10	1.60395e-08
Mbtd1	-0.757142	9.96074e-10	1.62034e-08
Trpc6	1.24874	1.00205e-09	1.6285e-08
Arhgap26	1.1748	1.03377e-09	1.67844e-08
Hif1a	-0.924421	1.03681e-09	1.68175e-08
Hint3	1.24738	1.04073e-09	1.68649e-08
Fbxo2	1.8781	1.05127e-09	1.70195e-08
Dnajc6	0.977374	1.05347e-09	1.70388e-08
Mt3	1.82342	1.05973e-09	1.71237e-08
Hmgb2	-1.59824	1.07989e-09	1.74329e-08
Casp9	1.0493	1.0909e-09	1.75938e-08
2010315B03Rik	1.38681	1.09874e-09	1.77032e-08
Lyst	1.27459	1.11141e-09	1.78904e-08
Krt90	-1.80068	1.12396e-09	1.80752e-08
Ssbp2	-0.811294	1.1401e-09	1.83174e-08
Olfm1	1.21363	1.15384e-09	1.85205e-08
Caln1	-1.61909	1.17524e-09	1.87927e-08
Ostm1	0.91165	1.1733e-09	1.87927e-08
Ralgapa2	0.651182	1.17475e-09	1.87927e-08
Ttf2	-0.7874	1.17194e-09	1.87927e-08
Pdha1	0.819469	1.18007e-09	1.88521e-08
Zc3h12c	-0.948986	1.18841e-09	1.89675e-08
Vim	1.00636	1.22106e-09	1.94702e-08
Shc3	1.37616	1.22693e-09	1.95454e-08
Trp53bp2	-0.989602	1.24034e-09	1.97405e-08
Pitrm1	-0.656724	1.26141e-09	2.00569e-08
Obscn	1.62358	1.28939e-09	2.04826e-08
Fst	1.4832	1.29467e-09	2.05471e-08
Olfr846	1.37905	1.29687e-09	2.05628e-08
Igf2bp3	-1.16151	1.33383e-09	2.1129e-08
Smc2	-1.38598	1.37507e-09	2.17619e-08
Sf3a3	-0.842925	1.3818e-09	2.1848e-08
Drd4	-1.97909	1.41918e-09	2.2418e-08
Exosc8	-1.03456	1.42918e-09	2.25549e-08
Simc1	-0.752557	1.45175e-09	2.28898e-08
Cenph	-1.32734	1.46717e-09	2.31113e-08
Gemin8	-0.940581	1.47686e-09	2.32423e-08
Dnmt1	-1.07593	1.47884e-09	2.32519e-08
Larp7	-0.930901	1.51509e-09	2.37997e-08
Pak4	-1.02428	1.54007e-09	2.41697e-08
Tspan33	1.08905	1.55821e-09	2.44317e-08
Hus1	-0.786678	1.59431e-09	2.49746e-08
Dnah10	-1.59547	1.63311e-09	2.55587e-08
Kbtbd6	-1.41539	1.63558e-09	2.55737e-08
Mdga2	1.58908	1.65646e-09	2.58762e-08
Fuca2	0.827457	1.68531e-09	2.63026e-08
Trub1	0.709728	1.69076e-09	2.63634e-08
Trib3	1.5641	1.71903e-09	2.67794e-08
Dmkn	2.74425	1.72849e-09	2.69022e-08
Tcf7l2	-1.90547	1.73655e-09	2.70026e-08
Adgre5	1.08331	1.75037e-09	2.71926e-08
Shisa4	1.4845	1.75894e-09	2.73006e-08
Dpysl3	1.50358	1.76737e-09	2.74063e-08
Mroh1	0.666417	1.76963e-09	2.74163e-08
Gtpbp1	-0.813016	1.79163e-09	2.77317e-08
Shcbp1	-1.4159	1.80999e-09	2.79904e-08
Nipal3	1.27745	1.83559e-09	2.83602e-08
Espnl	1.46131	1.88705e-09	2.91287e-08
Clybl	1.52678	1.89232e-09	2.91766e-08
Myef2	-0.665798	1.8936e-09	2.91766e-08
Sri	0.945921	1.90317e-09	2.92974e-08
Tnfsf12	1.04872	1.91439e-09	2.94434e-08
Cdc45	-1.59329	1.91891e-09	2.9486e-08
Grk3	1.01134	1.9309e-09	2.96433e-08
Zcwpw1	-1.35361	1.99199e-09	3.05535e-08
Mroh2a	-1.42119	2.12659e-09	3.25885e-08
Kctd11	1.37618	2.14021e-09	3.27674e-08
Ace2	2.56564	2.20892e-09	3.37889e-08
Dapk1	0.572599	2.23593e-09	3.41711e-08
Fam19a4	-3.44147	2.24512e-09	3.42806e-08
Ssrp1	-0.840649	2.2683e-09	3.46034e-08
Ap4m1	-0.545743	2.30369e-09	3.51115e-08
Sh2b3	1.35931	2.30642e-09	3.51216e-08
Kif20a	-1.47827	2.33732e-09	3.556e-08
Efr3a	0.689318	2.38957e-09	3.63224e-08
Sept4	0.843825	2.39381e-09	3.63541e-08
Gm3550	-1.84919	2.41524e-09	3.66467e-08
Tmem209	-0.714616	2.43634e-09	3.69337e-08
Creg2	1.56074	2.44027e-09	3.69601e-08
Nfe2l1	0.728734	2.44431e-09	3.69882e-08
Mbd4	-1.01245	2.48829e-09	3.76201e-08
Rrm1	-1.24885	2.5278e-09	3.81767e-08
Zscan5b	-3.71939	2.52962e-09	3.81767e-08
G2e3	-0.901509	2.57525e-09	3.88011e-08
Gm48774	1.10027	2.57558e-09	3.88011e-08
Rad51	-1.40096	2.60134e-09	3.91418e-08
Vav3	1.31319	2.60282e-09	3.91418e-08
Tfpi	1.42413	2.62452e-09	3.94331e-08
Parva	1.28483	2.79904e-09	4.20179e-08
Cltc	0.400255	2.85595e-09	4.28341e-08
Dynlt3	1.16613	2.87804e-09	4.31273e-08
Shisa9	1.66798	2.88819e-09	4.32411e-08
Pip4p2	0.756785	2.92415e-09	4.37407e-08
Gpm6b	0.895784	2.94983e-09	4.40858e-08
Leo1	-0.717302	2.97435e-09	4.43888e-08
Pif1	-1.40794	2.97535e-09	4.43888e-08
Cep152	-0.928879	2.99214e-09	4.46e-08
Spata13	1.38673	3.00706e-09	4.4783e-08
Plek2	2.25673	3.01905e-09	4.49219e-08
Prkd1	1.71443	3.08362e-09	4.58425e-08
Plek	-1.35777	3.09245e-09	4.59333e-08
Fkbp9	0.942335	3.10013e-09	4.6007e-08
Aph1b	1.09678	3.1159e-09	4.62005e-08
Ccnb1	-1.56831	3.13349e-09	4.64207e-08
Fads3	1.3138	3.19262e-09	4.72553e-08
Trpc5	2.2811	3.26176e-09	4.82365e-08
Gins3	-1.21654	3.3036e-09	4.88125e-08
Srsf10	-0.654782	3.31193e-09	4.88929e-08
Lyve1	3.39872	3.34361e-09	4.93175e-08
Sfxn3	0.994551	3.41943e-09	5.03918e-08
Fat3	2.10864	3.46403e-09	5.09886e-08
Gjc1	-0.900614	3.46595e-09	5.09886e-08
AC117241.1	-4.09303	3.49965e-09	5.14396e-08
Ddx39b	-0.621014	3.66188e-09	5.37615e-08
Sgo1	-1.5777	3.66397e-09	5.37615e-08
B3gnt8	1.46666	3.70039e-09	5.42489e-08
Olfr539	-1.22255	3.7797e-09	5.53636e-08
Lingo2	3.08001	3.82415e-09	5.59663e-08
Chp1	1.20758	3.8851e-09	5.67631e-08
Orc6	-0.886849	3.88531e-09	5.67631e-08
Gpi1	0.753159	3.90682e-09	5.70281e-08
Xk	1.05265	4.04979e-09	5.90641e-08
Stk4	-0.575699	4.07237e-09	5.93423e-08
Tmcc3	1.05728	4.11697e-09	5.99405e-08
Sc5d	1.17181	4.24118e-09	6.16958e-08
Cdsn	1.95512	4.24846e-09	6.17119e-08
Myrip	1.17129	4.25077e-09	6.17119e-08
Rtn4	0.742973	4.25323e-09	6.17119e-08
Frmd5	-0.8543	4.28905e-09	6.21252e-08
Piezo2	1.50982	4.28565e-09	6.21252e-08
Gm19026	2.25525	4.31837e-09	6.24963e-08
Nrp1	1.07679	4.37561e-09	6.32706e-08
Nsmce4a	-0.925018	4.43801e-09	6.41181e-08
Lrguk	-1.84058	4.46638e-09	6.44728e-08
Cend1	1.18365	4.49307e-09	6.48028e-08
Prkca	1.46699	4.57566e-09	6.59378e-08
Nabp1	1.47567	4.59585e-09	6.61161e-08
Pacsin3	1.4295	4.59323e-09	6.61161e-08
Mxd3	-1.80639	4.62192e-09	6.64347e-08
Nkx6-1	2.32031	4.63783e-09	6.66068e-08
Fignl1	-1.40988	4.64713e-09	6.66837e-08
Cntn6	2.47804	4.77589e-09	6.84734e-08
Oasl2	1.64751	4.79328e-09	6.86645e-08
Mgst3	1.66647	4.82688e-09	6.90873e-08
Cntnap2	-1.57202	4.97736e-09	7.11809e-08
Fen1	-1.29365	5.02293e-09	7.1772e-08
Prkce	1.04191	5.113e-09	7.29972e-08
Trmt5	-0.843182	5.1518e-09	7.34891e-08
Rnf219	-0.878316	5.27158e-09	7.51345e-08
Hif3a	2.82274	5.42073e-09	7.71953e-08
Nrn1	2.38918	5.46091e-09	7.7702e-08
Eno1	1.15319	5.49558e-09	7.81296e-08
Klhl13	0.93925	5.65069e-09	8.02674e-08
Fkbp14	0.971931	5.90588e-09	8.38219e-08
Smarcd2	-0.775705	5.92818e-09	8.40678e-08
Cntrob	-0.989429	5.94108e-09	8.41802e-08
Kif18a	-1.54844	5.94817e-09	8.42101e-08
Sgms2	1.85705	6.12334e-09	8.66176e-08
Hmx1	-5.7494	6.21392e-09	8.78254e-08
Htr7	2.22425	6.24747e-09	8.8226e-08
Umps	-0.988638	6.26869e-09	8.84518e-08
Ebf1	1.11409	6.2952e-09	8.87424e-08
Osbpl5	0.727504	6.29977e-09	8.87424e-08
Ankrd34b	1.30892	6.49148e-09	9.13668e-08
Tfap4	-0.906025	6.52079e-09	9.1703e-08
Ndrg2	2.08556	6.54727e-09	9.19989e-08
Diexf	-0.571543	6.80307e-09	9.5514e-08
Dvl2	-0.777532	7.00908e-09	9.83247e-08
Pgm5	-3.35422	7.03324e-09	9.85818e-08
Col24a1	-2.19474	7.10429e-09	9.94954e-08
Pvr	1.28708	7.16659e-09	1.00285e-07
Sst	4.86268	7.28881e-09	1.01911e-07
Fbxl14	-0.615597	7.43626e-09	1.03887e-07
Rhbdf1	1.26186	7.47404e-09	1.04328e-07
Cdkn2c	-1.40897	7.62516e-09	1.0635e-07
Cdk18	1.71413	7.65698e-09	1.06706e-07
Hnrnpul1	-0.7064	7.95545e-09	1.10774e-07
Cdca5	-1.60738	8.07944e-09	1.12408e-07
Grb7	5.67741	8.15711e-09	1.13395e-07
Rprd1b	-0.594637	8.20149e-09	1.13919e-07
2310022B05Rik	-0.9368	8.37233e-09	1.16155e-07
Ccnj	-0.748648	8.37625e-09	1.16155e-07
Spry2	0.980925	8.4226e-09	1.16702e-07
Tmem107	-1.20397	8.44545e-09	1.16923e-07
Ints13	-0.430948	8.47823e-09	1.17185e-07
Tom1	0.643472	8.47361e-09	1.17185e-07
Zbtb4	0.993117	8.51815e-09	1.17641e-07
Necab2	1.58307	8.52976e-09	1.17705e-07
Slc15a3	-1.77192	8.63655e-09	1.19082e-07
Knl1	-1.79609	8.78744e-09	1.21063e-07
Nrg1	1.56479	8.84662e-09	1.2178e-07
Ubiad1	-0.945318	8.90427e-09	1.22474e-07
Cntn1	1.09322	9.24467e-09	1.27052e-07
Thap11	-0.719465	9.31083e-09	1.27858e-07
Rabl6	-0.496038	9.78283e-09	1.3423e-07
Tenm1	1.57963	9.92862e-09	1.3612e-07
Sel1l3	1.09895	1.02648e-08	1.40616e-07
Hmcn2	2.02698	1.04847e-08	1.43511e-07
Mfsd9	0.983564	1.05402e-08	1.44154e-07
Parp2	-0.6297	1.07374e-08	1.46733e-07
Fam92b	2.21496	1.08619e-08	1.48314e-07
Gins2	-1.31252	1.0947e-08	1.49356e-07
Itpka	2.18968	1.09718e-08	1.49574e-07
Slf1	-0.753865	1.10596e-08	1.50649e-07
Tspan8	1.8872	1.11456e-08	1.51699e-07
Trip13	-1.348	1.13124e-08	1.53844e-07
Utp15	-0.548426	1.13327e-08	1.53997e-07
Tipin	-1.2401	1.13723e-08	1.54411e-07
Usp32	0.577315	1.13941e-08	1.54583e-07
Adgrl2	-0.754742	1.14909e-08	1.55771e-07
Nhlh2	-2.40247	1.15108e-08	1.55916e-07
Il17rd	1.05262	1.16464e-08	1.57501e-07
Muc3a	2.26283	1.16404e-08	1.57501e-07
Fry	1.0499	1.16934e-08	1.5801e-07
U2af1	-0.807811	1.17069e-08	1.58067e-07
Rbbp5	-0.413014	1.1857e-08	1.59966e-07
Haus6	-0.763847	1.19503e-08	1.61096e-07
Camkk2	0.758801	1.20637e-08	1.62495e-07
Pgm1	1.24736	1.21157e-08	1.63066e-07
Atp9b	-1.03183	1.22578e-08	1.64847e-07
Nap1l5	1.05055	1.244e-08	1.67032e-07
Parm1	1.46352	1.24339e-08	1.67032e-07
Cdc42ep2	1.3659	1.24917e-08	1.67593e-07
Saraf	0.694313	1.26697e-08	1.69846e-07
Snca	1.79858	1.28093e-08	1.71582e-07
Noc2l	-0.578159	1.29566e-08	1.73418e-07
Zpld1	3.21203	1.30499e-08	1.74528e-07
C1qtnf1	1.54592	1.30766e-08	1.74748e-07
Tmem62	0.595734	1.32089e-08	1.76376e-07
Ltbr	1.67047	1.33815e-08	1.78539e-07
Pcdh7	2.05467	1.36246e-08	1.8164e-07
Stx2	0.939757	1.36368e-08	1.8166e-07
Arid2	-0.610523	1.36716e-08	1.8198e-07
Smchd1	-0.665728	1.37906e-08	1.83419e-07
Marveld1	0.927654	1.38436e-08	1.8398e-07
Hps6	1.13355	1.39251e-08	1.84815e-07
Il7	1.59742	1.39283e-08	1.84815e-07
Otog	-2.22032	1.40634e-08	1.86462e-07
Hnrnpd	-0.746317	1.41612e-08	1.87611e-07
Odf2l	-0.779283	1.4278e-08	1.89011e-07
Prr11	-1.15239	1.43007e-08	1.89163e-07
Qtrt1	-0.597881	1.44119e-08	1.90485e-07
Nptn	0.85881	1.44852e-08	1.91304e-07
Mrgbp	-0.704074	1.47899e-08	1.95176e-07
Trpc4	1.76443	1.50215e-08	1.98078e-07
Fgf15	1.48904	1.51044e-08	1.99016e-07
Myo1c	0.697501	1.51247e-08	1.99128e-07
Chchd10	2.23964	1.53399e-08	2.01804e-07
Tmem53	2.0191	1.55306e-08	2.04155e-07
Smarce1	-0.82012	1.56002e-08	2.0491e-07
Srbd1	-0.59577	1.58156e-08	2.07578e-07
Gm45551	2.65636	1.62011e-08	2.12473e-07
Rarg	1.39138	1.64582e-08	2.15678e-07
Asb8	0.57593	1.66873e-08	2.18342e-07
Gadl1	-1.56307	1.66853e-08	2.18342e-07
Ddx51	-0.630207	1.68541e-08	2.20353e-07
Pde4b	0.795475	1.68943e-08	2.20708e-07
Nmnat2	1.00951	1.70799e-08	2.22961e-07
Rrp1b	-0.787676	1.7109e-08	2.23169e-07
Ckm	4.6322	1.72011e-08	2.24198e-07
Dtymk	-1.01516	1.75704e-08	2.28835e-07
Pmp22	1.28347	1.76016e-08	2.29065e-07
Sapcd2	-1.61169	1.77611e-08	2.30963e-07
Galnt17	-1.36453	1.79137e-08	2.32769e-07
Cenpm	-1.66954	1.804e-08	2.34229e-07
Ung	-1.40009	1.81146e-08	2.35017e-07
Bend3	-0.841603	1.8305e-08	2.37305e-07
Cnksr3	-1.65403	1.83199e-08	2.37317e-07
Scaf11	-0.544053	1.842e-08	2.38432e-07
Rtl1	-1.561	1.8502e-08	2.3931e-07
Pbx1	-0.722924	1.88001e-08	2.42979e-07
Map4	0.752895	1.88474e-08	2.43405e-07
Map7	1.1956	1.89285e-08	2.44266e-07
Smc4	-1.20319	1.92164e-08	2.47793e-07
Iqsec3	1.1954	1.92349e-08	2.47842e-07
Ccdc57	-1.06399	1.93503e-08	2.49139e-07
Ercc6l2	-0.459447	1.93837e-08	2.49378e-07
Ngb	1.87188	1.95018e-08	2.50708e-07
Aifm2	1.25423	1.95395e-08	2.50964e-07
Tedc1	-1.29395	1.95514e-08	2.50964e-07
Gm8186	-1.14718	1.99299e-08	2.55629e-07
Gpr165	2.46197	2.01664e-08	2.58466e-07
Prkaa1	0.600243	2.02103e-08	2.58833e-07
Vrk1	-0.950431	2.06635e-08	2.64436e-07
Wdr44	0.632983	2.07281e-08	2.65063e-07
Cenpi	-1.30859	2.08364e-08	2.66246e-07
Arhgef19	3.08127	2.14947e-08	2.74371e-07
Il1f9	-1.30309	2.15047e-08	2.74371e-07
Asns	0.927372	2.15638e-08	2.74919e-07
Ercc6l	-1.40987	2.1601e-08	2.75186e-07
Casp7	-1.12313	2.18006e-08	2.77519e-07
Snhg11	1.75582	2.18705e-08	2.782e-07
Klhl32	-1.30873	2.19918e-08	2.79532e-07
Vmn2r11	1.35437	2.24974e-08	2.85744e-07
Tfdp1	-0.775903	2.25824e-08	2.86608e-07
Gins1	-1.4609	2.26083e-08	2.86722e-07
Slc37a1	0.871084	2.26614e-08	2.8718e-07
Gopc	0.423562	2.2967e-08	2.90835e-07
Shisa5	0.85245	2.32185e-08	2.938e-07
Sptbn1	0.628579	2.33853e-08	2.95689e-07
Pole3	-0.954479	2.34671e-08	2.96502e-07
Egflam	1.42081	2.37601e-08	2.9998e-07
Zfp105	-0.752718	2.38336e-08	3.00684e-07
Ddx11	-1.01754	2.40577e-08	3.03285e-07
Agl	0.698026	2.41206e-08	3.034e-07
Casp8ap2	-1.1841	2.40942e-08	3.034e-07
Cyp2j12	2.95863	2.41122e-08	3.034e-07
Cav2	1.25904	2.4204e-08	3.04222e-07
Phlda3	1.28027	2.44353e-08	3.06902e-07
Pms2	-0.627121	2.4486e-08	3.0731e-07
Tle6	2.11005	2.46298e-08	3.08885e-07
Susd1	0.622636	2.48427e-08	3.11325e-07
Art3	1.59886	2.53318e-08	3.16989e-07
Zfp646	-0.688181	2.53321e-08	3.16989e-07
Plekho2	0.809301	2.53671e-08	3.17191e-07
Gm20075	-1.75533	2.6217e-08	3.27564e-07
N4bp2	-0.639748	2.62353e-08	3.27564e-07
Gm47135	1.47464	2.66563e-08	3.32575e-07
Vwa5a	1.2553	2.66969e-08	3.32836e-07
Hmmr	-1.43876	2.71242e-08	3.37914e-07
Eps8l1	1.79748	2.72627e-08	3.39324e-07
Flot1	0.870297	2.72775e-08	3.39324e-07
Cabp1	0.902486	2.75481e-08	3.42439e-07
Hnrnpr	-0.656751	2.76914e-08	3.43714e-07
Igfbpl1	-1.66734	2.76905e-08	3.43714e-07
Acd	-0.640486	2.7787e-08	3.44396e-07
Edrf1	-0.516512	2.77739e-08	3.44396e-07
Mms22l	-1.34671	2.84121e-08	3.51885e-07
Gpm6a	-2.17159	2.89029e-08	3.57703e-07
Lmntd1	2.51268	2.91346e-08	3.60307e-07
Mex3a	-0.87379	2.92284e-08	3.61203e-07
Nqo2	1.28181	2.95615e-08	3.65052e-07
Zc3h14	-0.578871	3.01776e-08	3.72388e-07
Mtm1	0.981842	3.05451e-08	3.76486e-07
Prps2	0.913073	3.05542e-08	3.76486e-07
Vapb	0.68913	3.14067e-08	3.8671e-07
Batf3	-1.76335	3.1655e-08	3.89484e-07
Aldh3a2	1.26892	3.20611e-08	3.94193e-07
Ttc22	1.54629	3.27814e-08	4.02757e-07
Xrcc1	-0.802088	3.28137e-08	4.02861e-07
Fam210b	1.76144	3.28807e-08	4.03391e-07
Ewsr1	-0.661533	3.29391e-08	4.03814e-07
Cep72	-1.16507	3.33036e-08	4.07987e-07
Nudt16	0.705098	3.46058e-08	4.23633e-07
Itpripl2	0.863151	3.50438e-08	4.28684e-07
Dnajc9	-1.09784	3.50976e-08	4.29032e-07
Serpinb6a	0.885789	3.51397e-08	4.29237e-07
Fam189a1	1.73834	3.54801e-08	4.33083e-07
Rtn4rl2	2.17113	3.55827e-08	4.34022e-07
2310022A10Rik	-0.650092	3.60631e-08	4.39565e-07
Taf5	-0.744409	3.61445e-08	4.40239e-07
Stbd1	1.45462	3.62378e-08	4.41059e-07
Prim1	-1.34626	3.64359e-08	4.43151e-07
Tgfb1i1	1.42408	3.68282e-08	4.476e-07
Zdhhc23	-1.3243	3.78694e-08	4.59924e-07
Galnt18	1.55879	3.79061e-08	4.6004e-07
Sqor	2.3158	3.81996e-08	4.6327e-07
Kif24	-0.95377	3.8437e-08	4.65815e-07
Scoc	0.784195	3.87042e-08	4.68717e-07
Nup54	-0.629305	3.89969e-08	4.71923e-07
Zdhhc9	0.908212	3.91244e-08	4.73128e-07
Adamtsl2	1.58154	3.91773e-08	4.7343e-07
Ptgs2	2.38073	3.96553e-08	4.78864e-07
Gnpat	-0.439485	4.00735e-08	4.83569e-07
Camk1	0.995285	4.02275e-08	4.85082e-07
Cd55	1.45082	4.09799e-08	4.93802e-07
Efnb3	-1.26191	4.13504e-08	4.97912e-07
Tshr	1.86593	4.29858e-08	5.17236e-07
Card19	1.13222	4.3271e-08	5.20297e-07
Wwtr1	0.810744	4.47985e-08	5.38283e-07
Mab21l3	2.16492	4.54545e-08	5.45776e-07
Cd4	-1.48182	4.56357e-08	5.47296e-07
Rad21	-0.804294	4.56458e-08	5.47296e-07
Fam43a	-1.45534	4.60188e-08	5.51378e-07
Cux1	-0.741468	4.61101e-08	5.52081e-07
Poldip3	-0.500302	4.63474e-08	5.5453e-07
Bmp3	1.94839	4.66665e-08	5.57953e-07
Dazap1	-0.536725	4.67437e-08	5.58481e-07
Scpep1	0.782678	4.69384e-08	5.60412e-07
Cdh20	1.67856	4.71417e-08	5.62442e-07
Hectd2	-0.88365	4.80064e-08	5.72355e-07
Nek7	1.03469	4.80713e-08	5.72726e-07
Cenpa	-1.52796	4.8335e-08	5.75057e-07
Gm47283	-2.86154	4.83229e-08	5.75057e-07
Glp1r	2.36373	4.89732e-08	5.82241e-07
Gm13002	-1.47088	4.97126e-08	5.90617e-07
Chil1	2.30782	5.07538e-08	6.02563e-07
Kif26b	-1.98516	5.08173e-08	6.02895e-07
Stard5	1.44333	5.09199e-08	6.03688e-07
Phf20	-0.517991	5.1114e-08	6.05565e-07
Sgce	-0.935256	5.13121e-08	6.07486e-07
Hsdl2	1.27699	5.22489e-08	6.18145e-07
Mpp7	-0.753133	5.22933e-08	6.18237e-07
Dscc1	-1.40955	5.25789e-08	6.2118e-07
Prr18	1.13642	5.30724e-08	6.26573e-07
Sema3f	1.27905	5.34847e-08	6.31e-07
Abca5	0.953428	5.51053e-08	6.49667e-07
Rps6ka2	0.821693	5.52643e-08	6.51087e-07
Tmem117	1.07236	5.5983e-08	6.59096e-07
Dcaf1	-0.538139	5.68456e-08	6.68321e-07
Peli2	-1.81756	5.68087e-08	6.68321e-07
9430015G10Rik	-0.889877	5.74288e-08	6.74709e-07
Slc12a4	1.01159	5.77288e-08	6.77763e-07
Nrm	-1.00941	5.8052e-08	6.81085e-07
Plcb1	-1.1627	5.81939e-08	6.82276e-07
Pfas	-0.871501	5.86083e-08	6.86659e-07
Nphs2	2.12784	5.87947e-08	6.88366e-07
Nfyc	-0.743287	5.92066e-08	6.92709e-07
Cdk2ap1	-0.770901	6.00269e-08	7.01822e-07
Fbxl21	1.01357	6.0267e-08	7.04141e-07
Tdrd5	1.52304	6.12174e-08	7.14753e-07
Tube1	-0.903164	6.1319e-08	7.15445e-07
Trpm3	1.71413	6.17776e-08	7.20299e-07
Dkk3	1.23282	6.18927e-08	7.21143e-07
Fam241a	1.44591	6.20767e-08	7.2279e-07
Trpc7	2.26223	6.25385e-08	7.27666e-07
Nexmif	-1.0409	6.27391e-08	7.29498e-07
Efcab6	-1.81934	6.47527e-08	7.52394e-07
Spock1	-1.17692	6.48749e-08	7.53297e-07
Stard10	2.19477	6.615e-08	7.67575e-07
Npy5r	3.40992	6.63787e-08	7.69702e-07
Scube2	2.21104	6.70915e-08	7.77435e-07
Krr1	-0.662455	6.73664e-08	7.80086e-07
Cyb5r2	1.9603	6.74413e-08	7.80418e-07
Ubn1	-0.34689	6.79252e-08	7.85481e-07
Gpc2	-0.818223	6.9131e-08	7.98878e-07
Sohlh2	-1.49277	7.00564e-08	8.0902e-07
Dbf4	-1.11852	7.07977e-08	8.17023e-07
Suv39h2	-1.16688	7.08769e-08	8.1738e-07
Orai1	0.86699	7.18127e-08	8.27607e-07
Nup37	-0.974745	7.2195e-08	8.31447e-07
Prim2	-1.00976	7.3569e-08	8.46694e-07
5730409E04Rik	1.09486	7.43168e-08	8.54516e-07
Zbtb21	-0.649265	7.43496e-08	8.54516e-07
Usp42	-0.546211	7.47878e-08	8.58969e-07
Fignl2	1.53581	7.59133e-08	8.71303e-07
Syt14	-0.95104	7.6469e-08	8.77087e-07
Brip1	-1.3966	7.67456e-08	8.79662e-07
Lpin1	1.81964	7.69718e-08	8.81061e-07
Plac9b	2.08405	7.69377e-08	8.81061e-07
Ankrd13d	1.02301	7.75278e-08	8.86826e-07
Zc3h18	-0.66602	7.87986e-08	9.00753e-07
Gm45380	-1.13265	7.93282e-08	9.06194e-07
Specc1	0.921163	7.97555e-08	9.10461e-07
Cldn1	2.74231	8.09307e-08	9.23253e-07
Ube2c	-1.46472	8.11187e-08	9.24776e-07
Il1rap	1.95346	8.13301e-08	9.26155e-07
Wfdc1	1.65617	8.13492e-08	9.26155e-07
Esco2	-1.08608	8.14656e-08	9.26857e-07
Insc	2.56626	8.15549e-08	9.27248e-07
Cenpj	-0.837839	8.22814e-08	9.3488e-07
Lgals3	-1.54703	8.29144e-08	9.4144e-07
Slc36a1	1.13942	8.30232e-08	9.42043e-07
Serinc3	1.21493	8.34026e-08	9.45324e-07
Serpinb9	1.12235	8.34241e-08	9.45324e-07
Pde3a	-0.853165	8.41442e-08	9.52846e-07
Ptpn9	0.615435	8.45323e-08	9.56601e-07
Nap1l1	-0.637125	8.48402e-08	9.59443e-07
Nppb	2.92917	8.5005e-08	9.60665e-07
Ctc1	-0.995956	8.54297e-08	9.6465e-07
Stag1	-0.614255	8.54717e-08	9.6465e-07
Haus5	-1.1811	8.59053e-08	9.68898e-07
Gp1bb	1.44927	8.74488e-08	9.85649e-07
Lrrc3	0.796887	8.75374e-08	9.85991e-07
Cma1	2.92995	8.78858e-08	9.89256e-07
Gzmm	-1.22021	8.82228e-08	9.92389e-07
Epb41l3	-0.834081	9.26626e-08	1.04164e-06
Tmem151a	1.26069	9.38138e-08	1.05388e-06
Donson	-0.570835	9.44198e-08	1.05998e-06
Nup107	-0.978903	9.5177e-08	1.06778e-06
Peg10	-1.93798	9.54975e-08	1.07066e-06
Rbm12	-0.72962	9.60024e-08	1.07561e-06
Hjurp	-1.11411	9.71836e-08	1.08812e-06
Mgme1	-0.942975	9.73723e-08	1.08951e-06
Fam83d	-1.4663	9.94955e-08	1.11253e-06
Fam167a	-1.28346	1.01521e-07	1.13444e-06
Igsf9b	1.19207	1.01974e-07	1.13874e-06
Kcna6	1.44425	1.02285e-07	1.14146e-06
Elovl1	0.680051	1.03315e-07	1.1522e-06
Plxnb2	-0.72399	1.04489e-07	1.16452e-06
Aacs	1.10194	1.04682e-07	1.1659e-06
Gps2	-0.806932	1.05242e-07	1.17137e-06
Fam204a	-1.18661	1.0617e-07	1.18092e-06
Vgll3	1.46459	1.08561e-07	1.20672e-06
Sbf2	-0.74814	1.10719e-07	1.22991e-06
Tmem59l	1.9744	1.13359e-07	1.25841e-06
Lima1	0.76814	1.13555e-07	1.25976e-06
Mtcl1	1.1736	1.14366e-07	1.26792e-06
Nap1l3	1.0118	1.15894e-07	1.28402e-06
Sema4f	1.25732	1.1604e-07	1.2848e-06
Spty2d1	0.532461	1.16125e-07	1.28489e-06
Wdr62	-1.11612	1.1843e-07	1.30954e-06
Zfp395	-1.09464	1.18722e-07	1.31192e-06
Ncapg2	-1.12694	1.20424e-07	1.32985e-06
Cish	1.71474	1.2292e-07	1.35653e-06
Enpp2	2.21925	1.24625e-07	1.37445e-06
Rd3	-1.85732	1.26081e-07	1.3896e-06
Ubtd1	0.86544	1.27639e-07	1.40586e-06
Six2	1.22832	1.28311e-07	1.41234e-06
Fam124a	-0.974377	1.28951e-07	1.41846e-06
Gna14	1.90877	1.30409e-07	1.43357e-06
Syndig1l	-1.42967	1.30928e-07	1.43834e-06
Slc16a2	0.969408	1.31977e-07	1.44892e-06
Snrpg	-1.0532	1.34983e-07	1.48096e-06
Siva1	-1.1132	1.35604e-07	1.48681e-06
Csmd1	1.09674	1.36267e-07	1.49311e-06
Ilkap	-0.514121	1.38122e-07	1.51205e-06
Jade3	-0.764953	1.38174e-07	1.51205e-06
Slitrk6	1.69244	1.40212e-07	1.53281e-06
Unc5c	1.33747	1.40252e-07	1.53281e-06
Btbd18	-1.44294	1.40848e-07	1.53832e-06
Gcnt2	-0.898964	1.41645e-07	1.54603e-06
Erbb4	-2.10662	1.42125e-07	1.55027e-06
Arhgap23	0.936932	1.42364e-07	1.55188e-06
Robo2	-1.52309	1.47005e-07	1.60144e-06
Zfp39	-0.677879	1.47337e-07	1.60402e-06
Cactin	-0.730987	1.48377e-07	1.61327e-06
Mpeg1	-1.552	1.4835e-07	1.61327e-06
Nuf2	-1.29609	1.50863e-07	1.63924e-06
Rcan2	-1.01877	1.51001e-07	1.63969e-06
Cnot9	-0.684877	1.522e-07	1.65164e-06
Nphs1	2.70722	1.52688e-07	1.65589e-06
Fam98b	-0.6919	1.55376e-07	1.68396e-06
Cep68	-0.492268	1.55599e-07	1.68529e-06
Pisd	0.44666	1.57547e-07	1.7053e-06
Ift57	-0.723847	1.58255e-07	1.71187e-06
Birc5	-1.51792	1.60328e-07	1.73318e-06
Txlna	-0.472855	1.62718e-07	1.75789e-06
Mtrex	-0.555804	1.64818e-07	1.77944e-06
Usp47	-0.482579	1.65191e-07	1.78234e-06
Sqstm1	0.615429	1.65503e-07	1.78456e-06
Gpr1	-1.21603	1.6611e-07	1.78997e-06
Rps15a-ps8	-5.57087	1.67389e-07	1.80146e-06
Zdhhc12	0.639754	1.67368e-07	1.80146e-06
Havcr2	-1.43795	1.68134e-07	1.80832e-06
Lrrc8b	0.837935	1.68345e-07	1.80945e-06
Taf11	-0.472845	1.68831e-07	1.81351e-06
Smc1b	-2.38608	1.70389e-07	1.82908e-06
Gdpd3	-1.28664	1.71705e-07	1.84205e-06
Anln	-1.11232	1.72618e-07	1.85066e-06
Lyz1	-2.20638	1.73174e-07	1.85545e-06
Ndc80	-1.26752	1.73503e-07	1.8578e-06
Trappc2	0.849303	1.75588e-07	1.87894e-06
C1qtnf12	1.1826	1.79611e-07	1.91955e-06
Rad51ap2	-1.93582	1.79593e-07	1.91955e-06
Fign	-1.25549	1.80423e-07	1.92702e-06
Nup133	-0.773537	1.83796e-07	1.96181e-06
Rec114	-1.43168	1.86046e-07	1.98332e-06
Virma	-0.416124	1.8603e-07	1.98332e-06
Dtna	1.25479	1.86539e-07	1.98732e-06
Smn1	-0.665518	1.87891e-07	2.00046e-06
Celf4	0.680154	1.91684e-07	2.03957e-06
Vamp1	1.26645	1.92874e-07	2.05094e-06
Ush1c	-3.0602	1.95024e-07	2.0725e-06
Filip1l	-1.44733	1.9709e-07	2.09314e-06
Ahnak	1.04228	1.98093e-07	2.09983e-06
Bicc1	0.897104	1.98092e-07	2.09983e-06
Stc2	1.41724	1.97984e-07	2.09983e-06
Rab44	1.7017	1.98345e-07	2.10119e-06
Mgat5b	-1.3508	2.00303e-07	2.12061e-06
Nvl	-0.482031	2.01223e-07	2.12901e-06
Tcf3	-0.862415	2.03583e-07	2.15264e-06
Pcsk2	1.33283	2.04807e-07	2.16422e-06
Cystm1	1.04973	2.04981e-07	2.16471e-06
Reps2	2.17415	2.05719e-07	2.17115e-06
Parp8	0.672509	2.08147e-07	2.19541e-06
1110032F04Rik	1.65205	2.09847e-07	2.21196e-06
Hira	-0.555675	2.11243e-07	2.2239e-06
Nup153	-0.722862	2.11237e-07	2.2239e-06
Rhoc	0.984164	2.12246e-07	2.23307e-06
Ky	-1.84912	2.13096e-07	2.24062e-06
Dhcr24	1.55719	2.15232e-07	2.26027e-06
S100a11	1.15276	2.15166e-07	2.26027e-06
Cacnb3	0.994561	2.1641e-07	2.27123e-06
Mamld1	1.60628	2.17343e-07	2.27961e-06
Nin	-0.96129	2.1887e-07	2.2942e-06
Ankrd29	1.11225	2.25035e-07	2.35737e-06
Nup93	1.09461	2.27807e-07	2.38492e-06
Mindy1	0.729168	2.28354e-07	2.38917e-06
Tcf20	-0.479838	2.28765e-07	2.39199e-06
Pimreg	-1.48579	2.29356e-07	2.39669e-06
Tmem8	1.35566	2.29583e-07	2.39758e-06
Slc17a5	0.532737	2.30824e-07	2.40906e-06
Bend4	-1.5321	2.31169e-07	2.40974e-06
Psg25	1.40916	2.31174e-07	2.40974e-06
Pcp4l1	2.19203	2.3191e-07	2.41592e-06
Dmtn	0.902478	2.32351e-07	2.41902e-06
Ccdc12	-0.742105	2.32513e-07	2.41922e-06
Spata2l	0.986957	2.35366e-07	2.4474e-06
Hist2h3c1	1.47109	2.43372e-07	2.5291e-06
1500009C09Rik	-1.3511	2.45221e-07	2.54674e-06
Adat2	-0.904028	2.46507e-07	2.55853e-06
Cep44	-0.68917	2.47003e-07	2.5621e-06
Ndc1	-0.842645	2.56663e-07	2.66068e-06
Ankrd45	-0.747058	2.56949e-07	2.66201e-06
Fcer1g	-1.20396	2.62343e-07	2.71623e-06
Cdc42ep1	1.47247	2.66209e-07	2.75457e-06
Csrp1	1.2197	2.68002e-07	2.77143e-06
Cenpu	-1.35176	2.7188e-07	2.80982e-06
Srsf1	-0.615153	2.73024e-07	2.81991e-06
Uhrf1	-1.35479	2.75536e-07	2.84412e-06
Map3k4	-0.88503	2.77887e-07	2.86489e-06
Rit1	0.697909	2.77864e-07	2.86489e-06
Bcar3	1.08523	2.78066e-07	2.86499e-06
Epha5	1.45291	2.78687e-07	2.86964e-06
Smc3	-0.782753	2.78985e-07	2.87097e-06
Exoc6	0.768299	2.80896e-07	2.88888e-06
Kcng2	-1.95617	2.82358e-07	2.90214e-06
Atf5	1.25334	2.83693e-07	2.9141e-06
Dnah9	2.13512	2.85598e-07	2.93189e-06
Kif9	1.32275	2.85989e-07	2.93412e-06
Ppp6r3	-0.428154	2.86398e-07	2.93582e-06
Tprgl	0.72754	2.86502e-07	2.93582e-06
Clec1a	1.82425	2.88856e-07	2.95816e-06
Rbm14	-0.72801	2.90369e-07	2.97185e-06
Sec11c	1.16415	2.93003e-07	2.99699e-06
Cep55	-1.27241	2.94294e-07	3.00838e-06
Uhrf2	-0.623953	2.96537e-07	3.02947e-06
Ghitm	0.836935	3.00006e-07	3.06307e-06
Lrp10	0.771658	3.00839e-07	3.06972e-06
Pgr	2.42957	3.02546e-07	3.08528e-06
Hapln1	1.77974	3.04012e-07	3.09836e-06
Ankrd35	1.82921	3.06403e-07	3.12085e-06
Cd2bp2	-0.498439	3.07508e-07	3.13022e-06
Them4	0.983112	3.08805e-07	3.14152e-06
Arc	1.61796	3.11086e-07	3.16283e-06
Gm7831	1.54413	3.12467e-07	3.17497e-06
Chmp2b	0.742462	3.16004e-07	3.20897e-06
Smc6	-0.878546	3.24995e-07	3.2983e-06
Dcaf12l2	2.02499	3.25961e-07	3.30612e-06
Dhcr7	0.938857	3.27591e-07	3.32066e-06
Dclk1	0.648268	3.28768e-07	3.3306e-06
Pde4d	0.764037	3.31633e-07	3.35761e-06
Tmc6	0.996445	3.33393e-07	3.37341e-06
Tmem38a	0.931285	3.36779e-07	3.40564e-06
Poc1b	-0.713848	3.37338e-07	3.40925e-06
Ptprt	-1.82631	3.39542e-07	3.42947e-06
Pdpn	-1.5333	3.44883e-07	3.48135e-06
Gm3650	-1.60182	3.4901e-07	3.51963e-06
Pros1	1.4715	3.49092e-07	3.51963e-06
Mns1	-1.18969	3.55736e-07	3.58448e-06
A930017K11Rik	-2.29642	3.56427e-07	3.58896e-06
Ndrg1	-0.973774	3.56605e-07	3.58896e-06
Saxo2	1.09581	3.59783e-07	3.61879e-06
Tlcd2	1.77065	3.71847e-07	3.73791e-06
Tc2n	3.15094	3.72526e-07	3.74252e-06
Slain1	-0.751055	3.74918e-07	3.76431e-06
Rogdi	-0.771548	3.75661e-07	3.76954e-06
Ubtf	-0.663218	3.77273e-07	3.78347e-06
Pcmtd1	0.951341	3.78623e-07	3.79475e-06
Itgb3	1.74797	3.8031e-07	3.8094e-06
Itfg1	0.715444	3.91492e-07	3.91909e-06
Actc1	-1.58459	3.92273e-07	3.92458e-06
Kcnq4	-1.37153	3.93213e-07	3.93107e-06
Tmem254c	1.32959	3.93386e-07	3.93107e-06
Sgsm2	0.774106	3.93762e-07	3.93251e-06
Fxyd7	1.70965	3.98617e-07	3.97864e-06
Sh3bgrl3	0.843515	4.02766e-07	4.01769e-06
Rbm46	-1.53438	4.07299e-07	4.06051e-06
Melk	-1.38597	4.07549e-07	4.06061e-06
Acadl	1.63212	4.08162e-07	4.06432e-06
Lnp1	1.85345	4.11116e-07	4.09133e-06
Ruvbl2	-0.877945	4.15949e-07	4.137e-06
Nelfa	-0.568822	4.22229e-07	4.19699e-06
Ggact	1.25595	4.23152e-07	4.20369e-06
Hyls1	-0.792407	4.27869e-07	4.24805e-06
Glipr2	1.39361	4.28541e-07	4.25223e-06
Evi2a	-1.42621	4.31064e-07	4.27476e-06
Nkiras1	0.65906	4.32356e-07	4.28506e-06
Gm4869	-2.09844	4.35678e-07	4.31545e-06
Ccdc18	-1.21346	4.39124e-07	4.34705e-06
BC051142	1.86419	4.39698e-07	4.35018e-06
Atp4a	1.93309	4.42826e-07	4.37602e-06
Tmem164	1.03616	4.42669e-07	4.37602e-06
Pds5b	-0.611132	4.44991e-07	4.39484e-06
Chn1	0.71772	4.47568e-07	4.41771e-06
Dusp10	-1.13226	4.48591e-07	4.42522e-06
S100a1	1.96849	4.53653e-07	4.47255e-06
Mapt	1.03012	4.56634e-07	4.4967e-06
Taf13	0.671963	4.5641e-07	4.4967e-06
Pus7	-0.482745	4.59731e-07	4.52456e-06
Gm13092	-1.03497	4.63887e-07	4.56281e-06
Paxip1	-0.544637	4.66901e-07	4.58979e-06
Enpp5	0.608268	4.6864e-07	4.60421e-06
P4ha2	0.942276	4.70775e-07	4.62251e-06
Nek8	0.763684	4.72186e-07	4.63367e-06
Syt12	1.23153	4.75526e-07	4.66374e-06
Zfp655	-0.697158	4.77074e-07	4.6762e-06
Syn2	1.03151	4.80543e-07	4.70749e-06
Acvr2b	-0.953076	4.88676e-07	4.78439e-06
Nup160	-0.550762	4.90431e-07	4.79879e-06
Tent5a	1.5035	4.95207e-07	4.84272e-06
Ms4a14	-1.92653	4.97465e-07	4.86199e-06
Arhgap42	1.50117	4.98032e-07	4.86472e-06
Rusc1	0.747876	4.99141e-07	4.87274e-06
Ccdc189	-0.884287	5.01626e-07	4.89418e-06
Tecta	1.51299	5.09303e-07	4.96622e-06
Avpr1a	1.94448	5.12143e-07	4.99103e-06
Ric8a	0.532555	5.1759e-07	5.04121e-06
Tmem50a	0.714088	5.1885e-07	5.05057e-06
Scml2	-1.14606	5.24328e-07	5.10096e-06
Inpp4a	0.671237	5.3177e-07	5.17039e-06
Nelfcd	-0.881378	5.33083e-07	5.18018e-06
Olfr57	0.822213	5.36948e-07	5.21474e-06
Rnf20	-0.33435	5.38664e-07	5.22841e-06
Kcnn3	1.74738	5.39635e-07	5.23483e-06
Mybphl	-2.13126	5.43496e-07	5.26926e-06
Rab4a	0.969527	5.46746e-07	5.29774e-06
Dele1	-0.397549	5.50354e-07	5.32964e-06
Ccdc30	-0.656062	5.50695e-07	5.32989e-06
Phgdh	1.61796	5.56882e-07	5.3867e-06
Cntnap5b	2.64603	5.58425e-07	5.39853e-06
Decr1	1.56232	5.60405e-07	5.41458e-06
Rspo4	2.27796	5.66553e-07	5.47086e-06
Rusc2	0.918003	5.67556e-07	5.47742e-06
Psen2	0.92975	5.67933e-07	5.47794e-06
Cdkal1	-0.604786	5.69017e-07	5.48526e-06
Frmd4b	0.874078	5.82979e-07	5.61665e-06
Rtel1	-0.830935	5.84377e-07	5.62691e-06
Cd151	0.997743	5.89624e-07	5.6742e-06
Casp6	1.3815	5.92363e-07	5.69732e-06
Gtf3c4	-0.455422	5.92735e-07	5.69766e-06
Bdh1	1.34471	5.96219e-07	5.7214e-06
Gfra2	1.34563	5.9602e-07	5.7214e-06
Rpgr	-0.722577	5.9555e-07	5.7214e-06
Anp32e	-0.958487	6.11189e-07	5.86173e-06
Mtbp	-0.903072	6.1812e-07	5.92485e-06
Kmt5b	-0.486937	6.18912e-07	5.92908e-06
Dcaf6	0.796007	6.19272e-07	5.92917e-06
Ninl	-0.69616	6.20473e-07	5.9373e-06
Cyb5r3	0.710856	6.22208e-07	5.95054e-06
Itgax	-1.47511	6.25664e-07	5.98021e-06
Rrm2	-1.2297	6.26259e-07	5.98252e-06
Ptgfr	1.55838	6.27891e-07	5.99135e-06
S100a10	2.17222	6.27842e-07	5.99135e-06
Hnrnpdl	-0.630148	6.28911e-07	5.9977e-06
Ldlr	1.41642	6.29355e-07	5.99855e-06
Gltp	-0.738497	6.31234e-07	6.01307e-06
Myh7b	-1.76572	6.3206e-07	6.01755e-06
Lmbrd1	0.592055	6.33774e-07	6.03048e-06
Ddah1	0.904273	6.35581e-07	6.04427e-06
Crabp1	1.88839	6.37263e-07	6.05687e-06
Pcp4	1.31836	6.48839e-07	6.16343e-06
Rtn3	0.696917	6.57098e-07	6.23837e-06
Ebna1bp2	-0.860275	6.63589e-07	6.29646e-06
Slbp	-0.62599	6.71085e-07	6.36402e-06
Omp	1.43466	6.71786e-07	6.3671e-06
Kcnk3	-0.91404	6.73109e-07	6.37607e-06
Scamp1	0.71191	6.73762e-07	6.37868e-06
Ifi35	0.970262	6.78583e-07	6.42073e-06
Dcc	-1.73877	6.80056e-07	6.43107e-06
Anp32b	-0.792681	6.92458e-07	6.5421e-06
Gabbr1	0.766849	6.9257e-07	6.5421e-06
Spred3	0.92075	7.02591e-07	6.63306e-06
Anapc1	-0.534669	7.08325e-07	6.67802e-06
Blnk	-1.18766	7.07872e-07	6.67802e-06
Nrf1	-0.64604	7.08538e-07	6.67802e-06
Pmf1	-1.22274	7.09976e-07	6.68785e-06
Sema4a	1.41336	7.13207e-07	6.71454e-06
Klf3	1.17001	7.19584e-07	6.77081e-06
Hddc2	1.01591	7.23239e-07	6.80142e-06
Xpo7	-0.480869	7.24145e-07	6.80615e-06
Arl4a	0.927862	7.28347e-07	6.84185e-06
Ttc34	-1.97045	7.29006e-07	6.84424e-06
Depdc1a	-1.38643	7.39417e-07	6.93813e-06
Cdk14	1.04715	7.40004e-07	6.93979e-06
Slc12a3	1.34509	7.42481e-07	6.95917e-06
Mre11a	-0.656195	7.51164e-07	7.03665e-06
Cntnap5a	1.98508	7.63558e-07	7.1488e-06
Smim14	0.468558	7.68759e-07	7.19351e-06
Foxred2	-0.756369	7.72045e-07	7.21628e-06
Tcp10c	-2.6085	7.71951e-07	7.21628e-06
Igsf5	3.2745	7.75315e-07	7.24284e-06
Anxa1	1.41742	7.77382e-07	7.25489e-06
Snrpf	-0.888849	7.77463e-07	7.25489e-06
Klf9	1.47466	7.84707e-07	7.31845e-06
Cpne3	0.610482	7.87899e-07	7.34417e-06
Snrpa1	-0.747535	7.94988e-07	7.40617e-06
Ints10	-0.606299	8.03657e-07	7.4787e-06
Pola1	-1.0997	8.03555e-07	7.4787e-06
Cds1	1.3362	8.06243e-07	7.49863e-06
Svopl	1.43958	8.08222e-07	7.51291e-06
Ppp2r5b	0.653039	8.13148e-07	7.55455e-06
Fstl4	-1.50301	8.16236e-07	7.57492e-06
Pcnt	-0.788738	8.16135e-07	7.57492e-06
Coa5	0.681811	8.26157e-07	7.66279e-06
Fchsd1	0.87526	8.27544e-07	7.67145e-06
Nrsn1	1.0155	8.41031e-07	7.7922e-06
Hoxc5	-1.70593	8.42321e-07	7.79989e-06
Ube2j1	0.687831	8.45153e-07	7.82182e-06
Pdgfrb	1.06335	8.48751e-07	7.85083e-06
Impdh2	-0.884052	8.80143e-07	8.13675e-06
Rad18	-0.855382	8.86391e-07	8.19004e-06
Nbdy	0.738992	8.92704e-07	8.24386e-06
Fmo2	3.46016	8.9869e-07	8.29462e-06
Bcl7a	-0.627813	9.01588e-07	8.31683e-06
Knop1	-0.579752	9.05714e-07	8.35034e-06
Raet1d	2.44662	9.16855e-07	8.44845e-06
Gkap1	-0.556966	9.22845e-07	8.49439e-06
Ilf3	-0.628788	9.22797e-07	8.49439e-06
Lmf1	0.514913	9.25485e-07	8.50943e-06
Slc31a2	0.608364	9.25294e-07	8.50943e-06
Wdr66	-1.12664	9.3235e-07	8.5679e-06
Kcnd1	1.03069	9.36432e-07	8.60073e-06
Rbmx	-0.775621	9.44851e-07	8.67335e-06
Gabra3	1.46559	9.45808e-07	8.67743e-06
Atp6ap1	0.572819	9.49721e-07	8.7086e-06
Qser1	-0.635776	9.54602e-07	8.74863e-06
Lvrn	2.10751	9.57882e-07	8.77326e-06
Palm3	1.39655	9.58328e-07	8.77326e-06
Xpo1	-0.706045	9.59894e-07	8.78285e-06
Creb3l1	1.33939	9.62812e-07	8.79779e-06
Gabra2	1.36754	9.63087e-07	8.79779e-06
Rab7b	-1.27589	9.625e-07	8.79779e-06
Srsf4	-0.594674	9.68811e-07	8.8453e-06
Cnot2	-0.440657	9.71422e-07	8.86436e-06
Vps16	-0.61126	9.76798e-07	8.90861e-06
Tamm41	-0.653353	9.78535e-07	8.91964e-06
Tmc4	1.26701	9.82975e-07	8.95529e-06
Clec18a	1.50119	9.85994e-07	8.97386e-06
Fndc3b	0.837083	9.86439e-07	8.97386e-06
Ogfr	-0.654589	9.86605e-07	8.97386e-06
Myadml2	1.68663	9.93007e-07	9.02724e-06
Pank4	-0.537741	9.96182e-07	9.05124e-06
Bcor	-0.791534	1.0105e-06	9.17636e-06
Stk39	0.572968	1.01956e-06	9.25371e-06
Ddx55	-0.511647	1.02294e-06	9.27942e-06
Mphosph9	-0.816937	1.02643e-06	9.30106e-06
Tpm1	0.500225	1.02608e-06	9.30106e-06
Ttll4	-0.725087	1.02913e-06	9.32057e-06
Pisd-ps2	1.30007	1.02986e-06	9.3222e-06
E2f7	-0.887345	1.03554e-06	9.36856e-06
Npl	-1.21618	1.0405e-06	9.40341e-06
Zfp217	0.723972	1.04009e-06	9.40341e-06
Plcxd2	0.951716	1.04229e-06	9.41452e-06
0610010K14Rik	-0.785535	1.04964e-06	9.47591e-06
Poc5	-0.684871	1.05438e-06	9.51356e-06
Adamts8	-1.27066	1.0602e-06	9.56101e-06
Gins4	-0.808222	1.06149e-06	9.56755e-06
Oprd1	1.58778	1.06621e-06	9.60501e-06
Baiap3	-2.05786	1.06749e-06	9.61137e-06
Coro2a	1.01152	1.06899e-06	9.6198e-06
Taf6	-0.527116	1.07528e-06	9.67125e-06
Rexo2	0.810585	1.07971e-06	9.70591e-06
Cadps	0.978445	1.0817e-06	9.71868e-06
Polr3g	0.780494	1.09934e-06	9.8719e-06
Elk3	0.838568	1.12111e-06	1.00621e-05
Bmp1	0.762099	1.12279e-06	1.00717e-05
Pabpc5	2.20324	1.12656e-06	1.01002e-05
Ankle2	-0.399494	1.13463e-06	1.01672e-05
4930503L19Rik	-0.681063	1.14267e-06	1.02338e-05
Inpp5a	-0.759382	1.14697e-06	1.02615e-05
Spryd3	0.811954	1.14637e-06	1.02615e-05
Adamts3	1.9302	1.15039e-06	1.02866e-05
Gpc4	1.76883	1.1532e-06	1.03063e-05
Ano6	0.787996	1.15438e-06	1.03114e-05
Arvcf	0.646499	1.15857e-06	1.03434e-05
Cspg4	1.33188	1.16866e-06	1.0425e-05
Tes	0.995801	1.16895e-06	1.0425e-05
Nudc	-0.687124	1.17571e-06	1.04756e-05
Rnf8	-0.457916	1.17586e-06	1.04756e-05
Cenpk	-1.24764	1.17735e-06	1.04778e-05
Slc36a4	0.461724	1.17696e-06	1.04778e-05
Rnaseh2b	-0.910102	1.18438e-06	1.05349e-05
Tdrkh	-0.630713	1.18657e-06	1.05488e-05
Pde4c	2.60708	1.18762e-06	1.05526e-05
Xlr4c	-1.63676	1.1945e-06	1.06082e-05
Lmo1	-1.00838	1.19598e-06	1.06157e-05
AC154798.1	-2.51769	1.19792e-06	1.06274e-05
Zfp566	-0.639702	1.19878e-06	1.06294e-05
Fam129b	0.79469	1.20375e-06	1.0668e-05
Fsbp	-1.06905	1.21955e-06	1.08006e-05
Mpv17l	0.742546	1.21999e-06	1.08006e-05
Syn3	1.50228	1.22392e-06	1.08297e-05
Hoxa10	4.5329	1.24294e-06	1.09921e-05
Serinc1	0.818645	1.26699e-06	1.1199e-05
Kcnh1	1.52952	1.26967e-06	1.12169e-05
Nudt14	0.956675	1.27278e-06	1.12385e-05
Sinhcaf	-0.69949	1.27572e-06	1.12585e-05
Elavl1	-0.533512	1.28991e-06	1.13779e-05
Endod1	0.896251	1.29069e-06	1.13788e-05
Efna5	0.676271	1.30054e-06	1.14597e-05
Hmx2	1.83223	1.31015e-06	1.15383e-05
Ppic	0.769633	1.32324e-06	1.16415e-05
Rhpn1	-1.41565	1.32315e-06	1.16415e-05
Plod2	-0.874535	1.32749e-06	1.16728e-05
Prkar2b	-0.862557	1.33277e-06	1.17131e-05
Akap12	0.842819	1.34143e-06	1.17831e-05
Lilr4b	-1.51237	1.34779e-06	1.18328e-05
Epc1	-0.373347	1.3507e-06	1.18461e-05
Timeless	-0.862477	1.35036e-06	1.18461e-05
Xlr3b	-2.08721	1.35275e-06	1.1858e-05
Wdr41	-0.543279	1.35417e-06	1.18642e-05
Mettl14	-0.424345	1.36997e-06	1.19964e-05
Cnot6	-0.667104	1.3754e-06	1.20378e-05
Prdm16	-1.7304	1.37925e-06	1.20631e-05
Trim66	1.21521	1.37972e-06	1.20631e-05
Taf3	-0.58701	1.386e-06	1.21118e-05
Arhgap22	1.51388	1.39831e-06	1.2213e-05
Evc	-1.18429	1.40592e-06	1.22731e-05
Epdr1	0.825898	1.4137e-06	1.23284e-05
Gm10600	1.95532	1.41336e-06	1.23284e-05
Eml6	1.06854	1.42002e-06	1.2377e-05
Clec12a	-1.79368	1.42353e-06	1.24013e-05
Mfsd6	0.784742	1.42855e-06	1.24336e-05
Ssh3	1.11224	1.42871e-06	1.24336e-05
Cnot10	-0.446167	1.43854e-06	1.25127e-05
Ptprz1	1.6796	1.4516e-06	1.26198e-05
BC052040	-0.626957	1.45239e-06	1.26202e-05
4930432K21Rik	-1.0213	1.45588e-06	1.2644e-05
Gm11847	-1.34382	1.46876e-06	1.27494e-05
Tent4a	-0.510335	1.47478e-06	1.27951e-05
Nup188	-0.770159	1.48001e-06	1.28338e-05
Tmem132e	1.26289	1.49489e-06	1.29562e-05
Tmem254b	1.46707	1.50491e-06	1.30363e-05
Pttg1ip	0.845945	1.51747e-06	1.31385e-05
Plppr5	-1.21426	1.5252e-06	1.31986e-05
Echdc1	0.732217	1.53254e-06	1.32553e-05
Mvd	1.21878	1.53793e-06	1.32952e-05
Fut8	0.410597	1.54857e-06	1.33803e-05
Cadm3	1.17216	1.56406e-06	1.35073e-05
Gm5590	-0.909468	1.56648e-06	1.35213e-05
AW146154	1.44692	1.56924e-06	1.35382e-05
Kif16b	0.535722	1.58302e-06	1.36501e-05
Aldh1a3	1.17358	1.58617e-06	1.36644e-05
Cenps	-1.23885	1.58629e-06	1.36644e-05
Prag1	1.32896	1.58827e-06	1.36745e-05
Sphk1	0.964944	1.5895e-06	1.36781e-05
Klf7	0.783742	1.59973e-06	1.37591e-05
Irf2	0.695301	1.60256e-06	1.37764e-05
Gdap2	-0.535584	1.61653e-06	1.38895e-05
Paox	0.849614	1.62583e-06	1.39623e-05
Parp10	0.962973	1.62822e-06	1.39758e-05
Kcnip4	1.19927	1.62909e-06	1.39762e-05
Pwwp2a	-0.4684	1.63039e-06	1.39802e-05
Helq	-0.649827	1.63996e-06	1.40552e-05
Ccdc117	-0.497539	1.65008e-06	1.41347e-05
Plin3	1.10221	1.67276e-06	1.43218e-05
Slc2a10	1.27576	1.67905e-06	1.43683e-05
Chga	0.900321	1.68319e-06	1.43926e-05
Tnni2	3.38956	1.68359e-06	1.43926e-05
Efna4	-0.957123	1.70079e-06	1.45323e-05
Myl1	3.04411	1.71431e-06	1.46404e-05
Lrrc3b	2.20762	1.72006e-06	1.46822e-05
Afap1l1	0.835404	1.72216e-06	1.46926e-05
Raf1	-0.350934	1.72591e-06	1.47172e-05
Gm16503	2.18572	1.73695e-06	1.48039e-05
Alg13	-0.611696	1.76014e-06	1.4994e-05
Cyp2j6	1.38774	1.78711e-06	1.52161e-05
Map1b	1.01329	1.81048e-06	1.54073e-05
Rbm27	-0.498984	1.83322e-06	1.55929e-05
Tmem44	-0.857485	1.83849e-06	1.56299e-05
Gm3558	-0.731134	1.84369e-06	1.56663e-05
Ppp2r1b	-0.484852	1.8491e-06	1.57044e-05
Atg4c	0.563225	1.85982e-06	1.57875e-05
Pdzd3	1.07667	1.86552e-06	1.58279e-05
Setdb1	-0.459777	1.86678e-06	1.58307e-05
Fxyd5	0.987089	1.87825e-06	1.59199e-05
Fads6	1.46082	1.87971e-06	1.59244e-05
Cpa3	2.95751	1.88556e-06	1.5958e-05
Gstcd	-0.673623	1.88542e-06	1.5958e-05
[truncated: 15,539 more rows]

## Sheet: Supplemental Table 8
Mouse	Treatment	Age in days	Treatment start [age in days]	Survival after start of treatment [days]
FIM-199	Futibatinib 30 mg/kg	24	15	9
FIM-201	Futibatinib 30 mg/kg	23	15	8
FIM-202	Futibatinib 30 mg/kg	21	15	6
FIM-206	Futibatinib 30 mg/kg	20	15	5
FIM-240	Futibatinib 5 mg/kg	28	13	15
FIM-242	Futibatinib 5 mg/kg	34	13	21
FIM-246	Futibatinib 5 mg/kg	30	15	15
FIM-248	Futibatinib 5 mg/kg	32	15	17
FIM-251	Futibatinib 5 mg/kg	28	15	13
FIM-252	Futibatinib 5 mg/kg	25	15	10
FIM-253	Futibatinib 5 mg/kg	32	15	17
FIM-332	Futibatinib 5 mg/kg	35	14	21
FIM-333	Futibatinib 5 mg/kg	28	14	14
FIM-330	Futibatinib 5 mg/kg	21	14	7
FIM-342	Futibatinib 5 mg/kg	20	15	5
FIM-343	Futibatinib 5 mg/kg	27	15	12
FIM-415	Futibatinib 5 mg/kg	51	15	36
FIM-418	Futibatinib 5 mg/kg	55	15	40
FIM-347	CMC-Na	24	14	10
FIM-349	CMC-Na	21	14	7
FIM-350	CMC-Na	20	14	6
FIM-351	CMC-Na	27	14	13
FIM-361	CMC-Na	21	14	7
FIM-391	CMC-Na	20	14	6
FIM-339	CMC-Na	20	15	5
FIM-340	CMC-Na	20	15	5
FIM-334	CMC-Na	17	14	3
FIM-318	CMC-Na	20	14	6
FIM-245	CMC-Na	19	14	5
FIM-419	CMC-Na	19	15	4

## Sheet: Supplemental Table 9
Mouse	Treatment	Survival after start of treatment [days]
SANSG-2927	Futibatinib 10 mg/kg	6
SANSG-2928	Futibatinib 10 mg/kg	32
SANSG-2982	Futibatinib 10 mg/kg	17
SANSG-2913	Futibatinib 10 mg/kg	11
SANSG-2936	Futibatinib 10 mg/kg	14
SANSG-2974	Futibatinib 10 mg/kg	21
SANSG-2980	Futibatinib 10 mg/kg	17
SANSG-3042	Futibatinib 10 mg/kg	8
SANSG-3038	Futibatinib 10 mg/kg	5
SANSG-3039	Futibatinib 10 mg/kg	7
SANSG-3043	Futibatinib 10 mg/kg	11
SANSG-2931	Control	8
SANSG-2932	Control	7
SANSG-2937	Control	3
SANSG-2939	Control	11
SANSG-2979	Control	7
SANSG-2975	Control	4
SANSG-2973	Control	4
SANSG-3041	Control	3
SANSG-3036	Control	5

## Sheet: Supplemental Table 10
Time after diagnosis [days]	Event
0	Dx of NB (locoregional L2 NB)
0	FGFR1 N546K MAF 37.8 % (tumor biopsy)
96	Surgical resection
96	FGFR1 N546K MAF 23.3 % (tumor)
184	Disease progression
355	Start Cyclophosphamide 250 mg/m2 for 5 days/topotecan 0.75 mg/mg for 5 days/futifatinib= 8 mg daily
442	Decrease in computer tomography
469	Stable disease
530	Stable disease
597	disease progression

[truncated: 1 more sheets: Supplemental Table 11]
