# Supplementary material for: Mutated FGFR1 is an oncogenic driver and therapeutic target in high-risk neuroblastoma
Source: J Clin Invest. 2026 Feb 12;136(7):e189152. doi: 10.1172/JCI189152 (PMC13038208; doi:10.1172/JCI189152)
Supplement: Supporting data values [file jci-136-189152-s259.xlsx]

## Sheet: Figure 2A
DNA	RNA
0.468	0.5
0.221	0.26
0.477	0.14
0.421	0.34
0.169	0.43
0.422	0.49

## Sheet: Figure 2B
Patients with high risk tumors				Patients with non-high risk tumors
Group	OS (years after diagnosis)	OS bin		Group	OS (years after diagnosis)	OS bin
FGFR1 mut.	0.610541	1		FGFR1 mut.	1.15264	1
FGFR1 mut.	0.681725	1		FGFR1 mut.	1.78782	0
FGFR1 mut.	0.73922	1		FGFR1 mut.	2.50787	1
FGFR1 mut.	0.906229	1		FGFR1 mut.	4.06297	0
FGFR1 mut.	1.24298	1		FGFR1 mut.	5.40726	0
FGFR1 mut.	1.56057	0		ALK mut.	17.5852	0
FGFR1 mut.	0.553046	1		ALK mut.	6.97604	0
FGFR1 mut.	1.74401	1		ALK mut.	7.85763	0
FGFR1 mut.	1.83984	1		ALK mut.	2.31622	1
FGFR1 mut.	2.14374	1		ALK mut.	22.1903	0
FGFR1 mut.	2.75154	1		ALK mut.	6.27242	0
FGFR1 mut.	2.82272	1		ALK mut.	5.52225	0
FGFR1 mut.	2.91855	1		ALK mut.	13.6537	0
FGFR1 mut.	5.51129	1		ALK mut.	21.9192	0
ALK mut.	0.985626	1		ALK mut.	1.31417	1
ALK mut.	2.19849	0		ALK mut.	6.84189	0
ALK mut.	1.94661	1		ALK mut.	19.8001	0
ALK mut.	10.1273	0		ALK mut.	6.91307	0
ALK mut.	6.63929	0		ALK mut.	13.1088	0
ALK mut.	2.9514	1		ALK mut.	12.5996	0
ALK mut.	0.616016	1		ALK mut.	14.0643	0
ALK mut.	9.05133	1		ALK mut.	8.05749	0
ALK mut.	3.20329	1		ALK mut.	13.3361	0
ALK mut.	2.46133	1		ALK mut.	11.2334	0
ALK mut.	1.41547	1		ALK mut.	14.4832	0
ALK mut.	1.36893	1		ALK mut.	15.1951	0
ALK mut.	5.73854	0		ALK mut.	7.83847	0
ALK mut.	2.59548	1		ALK mut.	16.4682	0
ALK mut.	2.70773	1		ALK mut.	20.8953	0
ALK mut.	2.14648	1		ALK mut.	19.7372	0
ALK mut.	4.18891	1		ALK mut.	17.3388	0
ALK mut.	4.16975	1		ALK mut.	21.4456	0
ALK mut.	1.87543	0		ALK mut.	14.59	0
ALK mut.	9.10335	0		ALK mut.	13.1554	0
ALK mut.	1.56605	1		ALK mut.	17.5852	0
ALK mut.	0.577687	1		ALK mut.	17.2183	0
ALK mut.	7.96715	0		ALK mut.	11.5921	0
ALK mut.	3.16769	1		ALK mut.	15.3593	0
ALK mut.	4.89254	0		ALK mut.	18.5161	0
ALK mut.	1.70568	1		ALK mut.	16.9884	0
ALK mut.	6.68036	0		ALK mut.	11.0363	0
ALK mut.	13.6153	0		ALK mut.	8.84873	0
ALK mut.	1.03765	1		ALK mut.	5.77139	1
ALK mut.	1.71389	1		ALK mut.	5.96851	0
ALK mut.	2.43395	1		ALK mut.	3.67693	1
ALK mut.	7.0089	1		ALK mut.	0.438056	1
ALK mut.	8.39425	1		ALK mut.	3.66051	1
ALK mut.	2.77892	1
ALK mut.	17.0267	0
ALK mut.	4.4627	1
ALK mut.	1.89459	1
ALK mut.	3.03354	1
ALK mut.	5.15264	1
ALK mut.	4.49281	1
ALK mut.	5.91376	0
ALK mut.	5.3963	1
ALK mut.	1.30048	1
ALK mut.	2.56537	1
ALK mut.	4.85695	0
ALK mut.	3.38672	1
ALK mut.	3.18412	0
ALK mut.	0.511978	1
ALK mut.	3.89596	0
ALK mut.	1.44011	1
ALK mut.	2.87474	1
ALK mut.	2.75154	0

## Sheet: Figure 2C
OS after FGFR1 N546K detection				OS after detection of the ALK mutation (high-risk patients)
Group	OS (years after detection)	OS bin		Group	OS (years after detection)	OS bin
initial diagnosis	0.610541	1		initial diagnosis	1.71389	1
initial diagnosis	0.681725	1		initial diagnosis	1.41547	1
initial diagnosis	0.73922	1		initial diagnosis	1.87543	0
initial diagnosis	0.906229	1		initial diagnosis	2.46133	1
initial diagnosis	1.24298	1		initial diagnosis	2.14648	1
initial diagnosis	1.56057	0		initial diagnosis	1.94661	1
relapse/progression	0.711841	1		initial diagnosis	0.616016	1
relapse/progression	0.238193	1		initial diagnosis	0.985626	1
relapse/progression	0.180698	1		initial diagnosis	4.18891	1
relapse/progression	4.92266	0		initial diagnosis	10.1273	0
relapse/progression	0.988364	1		initial diagnosis	13.6153	0
				initial diagnosis	6.68036	0
				initial diagnosis	2.59548	1
				initial diagnosis	1.56605	1
				initial diagnosis	9.10335	0
				initial diagnosis	9.05133	1
				initial diagnosis	7.96715	0
				initial diagnosis	1.03765	1
				initial diagnosis	3.20329	1
				initial diagnosis	2.9514	1
				initial diagnosis	2.70773	1
				initial diagnosis	6.63929	0
				initial diagnosis	1.36893	1
				initial diagnosis	3.16769	1
				initial diagnosis	4.89254	0
				initial diagnosis	3.03354	1
				initial diagnosis	4.16975	1
				initial diagnosis	1.70568	1
				initial diagnosis	5.73854	0
				initial diagnosis	4.85695	0
				initial diagnosis	3.18412	0
				initial diagnosis	0.511978	1
				initial diagnosis	3.89596	0
				initial diagnosis	1.44011	1
				initial diagnosis	2.19849	0
				initial diagnosis	2.75154	0
				initial diagnosis	0.577687	1
				relapse/progression	2.69131	1
				relapse/progression	3.46886	1
				relapse/progression	2.1191	1
				relapse/progression	3.86858	1
				relapse/progression	2.08624	1

## Sheet: Figure 3A
experiment	cell line	IL-3 concentration (ng/ml)	viable cell concentration relative to Ba/F3 parental
1	BAF3	10	1
1	BAF3 FGFR1	10	0.922253
1	BAF3 FGFR1 N546K	10	0.89039
1	BAF3 FGFR1 D623A	10	0.73872
1	BAF3 FGFR1 D623A N546K	10	0.720877
1	BAF3 empty vector	10	0.717053
1	BAF3	0	1
1	BAF3 FGFR1	0	1.1087
1	BAF3 FGFR1 N546K	0	9.78261
1	BAF3 FGFR1 D623A	0	1.13043
1	BAF3 FGFR1 D623A N546K	0	0.717391
1	BAF3 empty vector	0	1.1087
2	BAF3	10	1
2	BAF3 FGFR1	10	0.896021
2	BAF3 FGFR1 N546K	10	0.89895
2	BAF3 FGFR1 D623A	10	0.703686
2	BAF3 FGFR1 D623A N546K	10	0.79546
2	BAF3 empty vector	10	1.01538
2	BAF3	0	1
2	BAF3 FGFR1	0	0.88
2	BAF3 FGFR1 N546K	0	9.52
2	BAF3 FGFR1 D623A	0	0.96
2	BAF3 FGFR1 D623A N546K	0	0.78
2	BAF3 empty vector	0	0.98
3	BAF3	10	1
3	BAF3 FGFR1	10	0.889351
3	BAF3 FGFR1 N546K	10	0.901594
3	BAF3 FGFR1 D623A	10	0.692077
3	BAF3 FGFR1 D623A N546K	10	0.683992
3	BAF3 empty vector	10	0.702703
3	BAF3	0	1
3	BAF3 FGFR1	0	0.97561
3	BAF3 FGFR1 N546K	0	8.78049
3	BAF3 FGFR1 D623A	0	1.17073
3	BAF3 FGFR1 D623A N546K	0	0.902439
3	BAF3 empty vector	0	0.97561
4	BAF3	10	1
4	BAF3 FGFR1	10	0.858756
4	BAF3 FGFR1 N546K	10	0.83749
4	BAF3 FGFR1 D623A	10	0.914151
4	BAF3 FGFR1 D623A N546K	10	0.897348
4	BAF3 empty vector	10	1.03465
4	BAF3	0	1
4	BAF3 FGFR1	0	0.942308
4	BAF3 FGFR1 N546K	0	8.23077
4	BAF3 FGFR1 D623A	0	1.01923
4	BAF3 FGFR1 D623A N546K	0	0.846154
4	BAF3 empty vector	0	1.01923
5	BAF3	10	1
5	BAF3 FGFR1	10	0.818646
5	BAF3 FGFR1 N546K	10	0.741592
5	BAF3 FGFR1 D623A	10	0.598978
5	BAF3 FGFR1 D623A N546K	10	0.63857
5	BAF3 empty vector	10	0.588548
5	BAF3	0	1
5	BAF3 FGFR1	0	0.871795
5	BAF3 FGFR1 N546K	0	10.1026
5	BAF3 FGFR1 D623A	0	0.871795
5	BAF3 FGFR1 D623A N546K	0	0.923077
5	BAF3 empty vector	0	1.23077
6	BAF3	10	1
6	BAF3 FGFR1	10	0.792972
6	BAF3 FGFR1 N546K	10	0.841262
6	BAF3 FGFR1 D623A	10	0.858475
6	BAF3 FGFR1 D623A N546K	10	0.809228
6	BAF3 empty vector	10	0.902223
6	BAF3	0	1
6	BAF3 FGFR1	0	1.02041
6	BAF3 FGFR1 N546K	0	8.46939
6	BAF3 FGFR1 D623A	0	0.877551
6	BAF3 FGFR1 D623A N546K	0	0.857143
6	BAF3 empty vector	0	0.979592

## Sheet: Figure 4A
FUTIBATINIB concentration [µmol/l]		BaF3 parental													empty vector													FGFR1										D623A										D623A N546K
1e-10		97.4	85.07	117.53	135.08	69.04	95.88	89.36	117.88	92.77	109.03	62.15	128.82		94.57	105.26	100.18	118.31	89.69	91.99	124.7	84.74	90.57	109.31	97.5	93.2		145.15	80.77	74.09	133.17	89.27	77.55	145.65	102.08	52.27		146.74	73.4	79.87	156.1	71.36	72.54	137.62	93.09	69.29		122.34	90.88
0.0001		113.19	88.89	135.2	91.87	80.18	82.68	54.9	100.75	36.31	97.09	87.52	77.98		113.86	108.79	111.97	87.2	171.27	83.1	107.94	117.84	34.17	92.82	108.41	113.15		195.26	145.41	99.47	156.94	162.16	50.6	161.77	93.1	79.68		171.26	126.82	93.09	207.51	192.52	66.77	162.32	87.93	82.6		101.92	105.91
0.001		116.42	97.47	136.08	116.72	96.45	82.94	37.51	37.06	38.46	87.64	79.68	84.97		106.84	109.6	111.93	118.05	80.85	81.35	120.94	60.54	70.98	91.44	101.13	107.96		227.4	98.76	102.31	122.59	91.14	97.1	82.45	79.01	82.45		176.89	102.01	98.54	156.44	85.25	75.34	82.76	88.62	94.16		106.42	111.33
0.01		118.08	109.32	164.55	127.34	86.81	88.38	36.66	38.05	38.91	81.42	77.98	86.94		114.03	110.43	107.22	85.31	84.48	84.34	81.88	80.67	90.5	54.6	92.57	105.93		89.66	103.6	120.72	95.41	51.01	111.08	77.95	78.91	81.83		97.64	102.12	101.58	86.21	89.14	79.59	83.45	87.35	96.68		139.32	123.32
0.0316		128.77	109.81	207.39	85.45	103.07	89.02	40.88	41.05	45.82	89.65	91.11	86.87		110.37	114.48	123.77	93.79	92.82	89.95	83.35	74.21	77.52	67.28	97.73	110.7		108.45	102.54	122.55	103.58	104.17	114.32	80.78	85.5	87.66		106.57	105.87	101.29	89.58	86.96	85.75	81.84	93.19	98.09		143.82	152.81
0.1		137.88	127.34	202.71	147.1	116.39	101.89	39.91	41.97	47.36	86.09	93.01	97.65		124.07	120.07	122.62	303.95	80.75	113.57	149.69	82.61	88.02	77.33	127.13	120.62		179.7	116.81	128.31	148.59	126.33	103.26	85.6	95.93	94.97		222.78	120.6	112.9	262.03	103.56	106.06	105.3	101.95	120.04		167.47	171.89
0.3162		128.59	124.53	146.51	155.02	112.29	92.54	41.32	45.65	50.26	87.19	90.95	108.07		126.45	121.95	121.41	185.38	97.48	101.49	80.43	96.18	92.59	76.77	101.08	101.18		103.05	116.94	130.43	107.37	124	112.69	97.84	103.23	97.87		134.91	113.23	122.74	150.95	103.84	98.2	95.69	90.7	84.85		156.71	159.03
1		114.62	98.31	109.42	106.13	94.54	75.86	36.96	36.29	35.74	64.7	71.55	72.12		97.69	100.57	108.79	47.49	61.23	77.94	65.57	67.3	73.05	52.34	77.57	80.27		111.83	89.69	112.05	73.77	76.91	87.92	68.9	69.11	67		94.21	92	88.61	69.24	76.78	76.81	68.68	60.77	78.63		118.29	142.84
10		88.97	89.75	110.75	52.04	40.64	40.69	15.38	15.87	14.22	29.48	28.87	34.57		57.7	59.13	67.91	25.41	23.31	37.09	38.92	41.22	46.62	7.05	11.77	14.27		50.5	62.87	59.97	43.65	37.75	19.91	29.43	30.05	35		62.11	57.8	50.83	42.07	36.17	33.28	32.35	33.41	36.7		82.19	88.17
100		17.61	14.1	16.26	11.17	10.86	5.16	1.99	1.91	1.61	3.56	3.07	3.26		7.72	7.86	7.72	30.92	31.08	30.5	5.26	5.17	5.88	0.54	0.86	1.72		7.1	7.54	7.94	3.72	2.97	1.59	3.1	3.44	3.1		7.04	6.19	6.37	3.22	3.14	2.67	2.53	3.69	3.14		8.04	7.06
IC50		38.48	35.21	82.61	10.44	7.991	5.36	0.0005293	0.01137	0.0003725	2.546	3.192	4.56		12.49	12.97	16.12	0.9959	3.697	9.47	4.34	3.743	5.27	0.5393	2.434	2.858		10.02	14.77	12.1	7.048	6.285	4.241	3.117	3.574	3.741		13.74	12.57	10.29	7.67	5.144	4.505	3.609	3.028	4.947		23.91	27.35
Average IC50 Triplets			52.1			7.93033			0.0040906			3.43267				13.86			4.72097			4.451			1.94377				12.2967			5.858			3.47733				12.2			5.773			3.86133				21.6333
[truncated: 52 more columns]

## Sheet: Figure 4B
Futibatinib
parental	38.48	35.21	82.61	10.44	7.991	5.36	0.0005293	0.01137	0.0003725	2.546	3.192	4.56
empty vector	12.49	12.97	16.12	0.9959	3.697	9.47	4.34	3.743	5.27	0.5393	2.434	2.858
FGFR1	10.02	14.77	12.1	7.048	6.285	4.241	3.117	3.574	3.741
D623A	13.74	12.57	10.29	7.67	5.144	4.505	3.609	3.028	4.947
D623A N546K	23.91	27.35	13.64	1.003	3.763	5.01	6.122	10.19	16.47
N546K	9.772	6.785	18.45	9.193	9.501	11.93	0.6983	3.426	2.205
Cells 1	0.01275	0.01678	0.01935	0.1708	0.3862	0.1022	0.02758	0.005176	0.005738	0.1063	0.03088	0.01986
Cells 2	0.02485	0.03745	0.02944	0.06236	0.05945	0.04465	0.02442	0.02969	0.02257	0.01362	0.01555	0.01692
Cells 3	0.0102	0.007518	0.003624	0.006212	0.0101	0.01094	0.008264	0.000489	0.0006067	0.007913	0.00848	0.002607

## Sheet: Figure 5C
	Th-IRES-Cre het, R26.LSL.FGFR1-N546K het	Th-MYCN	Th-ALK-F1164L
104	1
347	1
122	1
106	1
295	1
63	1
126	1
189	1
23	1
104	1
107	1
75	1
107	1
150	1
242	1
129	1
109	1
108	1
108	1
31	1
106	1
252	1
97	1
256	1
84	1
242	1
93	1
217	1
169	1
462	1
114	1
361	1
213	1
53	1
145	1
203		0
203		0
203		0
266		1
245		1
301		0
175		1
406		0
357		1
239		1
238		0
302		0
350		0
175		1
315		1
350		0
98		1
147		1
98		1
147		1
245		0
245		0
231		0
231		0
186		0
156		0
306		0
283		0
365		0
174		0
128		1
209		0
201		0
162		0
222		0
162		0
197		0
197		0
225		0
225		0
225		0
268		1
187		0
59		1
186		0
247		0
247		0
265		0
265		0
210		0
210		0
210		0
245		0
220		0
220		0
324		1
102		1
180			0
367			0
21			1
294			1
254			1
398			0
398			0
398			0
189			0
326			0
332			0
236			0
236			0
221			0
221			0
214			0
221			0
240			0
232			0
261			0
215			0
215			0
215			0
215			0
215			0
215			0
223			0
265			0
265			0
251			0
211			0
193			1
269			0
269			0
192			0
198			0
324			1
88			1

## Sheet: Figure 5D
	Th-IRES-Cre het, R26.LSL.FGFR1-N546K het	Th-MYCN	Th-ALK-F1164L
104	0
347	0
122	0
106	0
295	0
63	0
126	0
189	0
23	0
104	0
107	0
75	0
107	0
150	0
242	0
129	0
109	1
108	0
108	0
31	0
106	0
252	0
97	0
256	0
84	0
242	0
93	0
217	0
169	0
462	0
114	0
361	1
213	0
53	0
145	0
203		0
203		0
203		0
266		0
245		0
301		0
175		0
406		0
357		0
239		1
238		0
302		0
350		0
175		0
315		0
350		0
98		0
147		0
98		0
147		0
245		0
245		0
231		0
231		0
186		0
156		0
306		0
283		0
365		0
174		0
128		0
209		0
201		0
162		0
222		0
162		0
197		0
197		0
225		0
225		0
225		0
268		0
187		0
59		0
186		0
247		0
247		0
265		0
265		0
210		0
210		0
210		0
245		0
220		0
220		0
324		0
102		0
180			0
367			0
21			0
294			0
254			0
398			0
398			0
398			0
189			0
326			0
332			0
236			0
236			0
221			0
221			0
214			0
221			0
240			0
232			0
261			0
215			0
215			0
215			0
215			0
215			0
215			0
223			0
265			0
265			0
251			0
211			0
193			0
269			0
269			0
192			0
198			0
324			0
88			0

## Sheet: Figure 6B
Survival time (days)	R26.LSL.FGFR1-N546K het, Th-IRES-Cre het, Th-MYCN het	R26.LSL.FGFR1-N546K het, Th-MYCN het	Th-ALK-F1164L; Th-MYCN
19	1
21	1
21	1
18	1
18	1
20	1
20	1
21	1
20	1
19	1
17	1
17	1
21	1
18	1
18	1
561		0
561		0
419		1
217		1
399		1
436		0
436		0
393		1
436		0
436		0
55			1
67			1
34			1
52			1
46			1
54			1
43			1
43			1
53			1
53			1
50			1
62			1
41			1
51			1
56			1
53			1

## Sheet: Figure 6D
FGFR1	Group
12.7916	FGFR1 N546K, MYCN-amp
11.5925	FGFR1 N546K, MYCN-amp
11.5837	FGFR1 N546K, MYCN-amp
11.1685	FGFR1 N546K, MYCN-amp
12.2693	FGFR1 N546K, MYCN-amp
12.0802	FGFR1 N546K, MYCN-amp
12.8676	FGFR1 N546K, MYCN-amp
11.5062	FGFR1 N546K, MYCN-amp
12.1981	FGFR1 N546K, MYCN-amp
11.7268	FGFR1 N546K, MYCN-amp
11.5477	FGFR1 N546K, MYCN-amp
4.88639	ALK F1174L, MYCN-amp
3.00476	ALK F1174L, MYCN-amp
3.8663	ALK F1174L, MYCN-amp
3.00476	ALK F1174L, MYCN-amp
4.20947	ALK F1174L, MYCN-amp
4.37476	ALK F1174L, MYCN-amp
4.82874	ALK F1174L, MYCN-amp
4.08899	ALK F1174L, MYCN-amp
3.88215	ALK F1174L, MYCN-amp
3.84506	ALK F1174L, MYCN-amp
4.26138	ALK F1174L, MYCN-amp

[truncated: 39 more sheets: Figure 7A, Figure 7B, Figure 7C, Figure 8A, Figure 8B, Figure 8E, Figure 9A, Figure 9B, Figure 10C, Figure 10D, Supplemental Figure 2B, Supplemental Figure 2C, Supplemental Figure 2D, Supplemental Figure 2E, Supplemental Figure 3B, Supplemental Figure 3C, Supplemental Figure 7C, Supplemental Figure 7D, Supplemental Figure 8B, Supplemental Figure 8C …]
